# Supplementary material for: Regulation of Heterogenous LexA Expression in Staphylococcus aureus by an Antisense RNA Originating from Transcriptional Read-Through upon Natural Mispairings in the sbrB Intrinsic Terminator
Source: Int J Mol Sci. 2022 Jan 5;23(1):576. doi: 10.3390/ijms23010576 (PMC8745188; doi:10.3390/ijms23010576)
Supplement: Supplementary file 1 [file ijms-23-00576-s001.zip]

Archive with 4 entries (4 files):
- __MACOSX/._Sup_Data_Bastet_et_al_v6.pdf
- __MACOSX/._Table_S5_Bastet_et_al.xlsx
- Sup_Data_Bastet_et_al_v6.pdf
- Table_S5_Bastet_et_al.xlsx
