# Supplementary material for: Regulation of Heterogenous LexA Expression in Staphylococcus aureus by an Antisense RNA Originating from Transcriptional Read-Through upon Natural Mispairings in the sbrB Intrinsic Terminator
Source: Int J Mol Sci. 2022 Jan 5;23(1):576. doi: 10.3390/ijms23010576 (PMC8745188; doi:10.3390/ijms23010576)
Supplement: Supplementary file 1 [file ijms-23-00576-s001.zip › Table_S5_Bastet_et_al.xlsx]

## Sheet: TableS5
Order	TERM_ID	Start_TT	Stop_TT	Strand	TT_Confidence	left_arm	loop	right_arm	polyU	TT_seq	Stem_length (bp)	Length Loop	NºU/6	%GC	ΔG by Quickfold	Convergent	5UTR	IntraCDS	InterCDS_operon	Mean_signal_UPSTREAM_TT	Mean_signal_DOWNSTREAM_TT	Ratio_Downstream/Upstream_TT	Log2_UP	Log2_DOWN	Read-through (%)	Misparing (RNAfold)	INDEL	MUTATION in Sa15981	TT seq Sa15981	MUT
1	TERM756	1074879	1074835	-	1	UGAUAAAGAACCACUAAUGA	UUUA	UUAUGUAGUGGUUCUUUAUCA	UUAGCU	UGAUAAAGAACCACUAAUGAUUUAUUAUGUAGUGGUUCUUUAUCAUUAGCU	20.5	4	3	26.6667	-22.6	1				32.1961	77.0784	2.39403	5.00881	6.26826	100
2	TERM404	643797	643819	+	0.85	UCUGCUGCUG	UAG	CAGUAGCAGG	UUCAAU	UCUGCUGCUGUAGCAGUAGCAGGUUCAAU	10	3	3	56.5217	-13.3			1		227.882	495.686	2.17518	7.83215	8.95328	100
3	TERM418	659478	659507	+	0.9	CUAGCAAUCUCACA	UGA	UGUGAAUUGCUAG	UAUAUA	CUAGCAAUCUCACAUGAUGUGAAUUGCUAGUAUAUA	13.5	3	3	40	-13.6	1				69.5098	149.961	2.1574	6.11914	7.22844	100	1	1
4	TERM1099	1658305	1658272	-	0.78	GAGCCCCUAAUUAUU	UAC	AAUAUAUAAGGGGCUC	UAAUAU	GAGCCCCUAAUUAUUUACAAUAUAUAAGGGGCUCUAAUAU	15.5	3	3	38.2353	-15.4		1			16.451	35.1961	2.13945	4.0401	5.13734	100	1
5	TERM1828	2555765	2555788	+	0.85	GCCACAUCC	AAUAUA	GGACGUGGC	UUUUAG	GCCACAUCCAAUAUAGGACGUGGCUUUUAG	9	6	4	54.1667	-12.9	1				112.98	219.412	1.94203	6.81993	7.7775	100	1		1	GCCACAUCCAAUAUAGGACGCGGCUUUUAG	U21C
6	TERM398	639741	639716	-	0.8	CCAAGUGUAU	UACCAU	GUGCACUUGG	UUUUUA	CCAAGUGUAUUACCAUGUGCACUUGGUUUUUA	10	6	5	46.1538	-13.6	1				60.0784	113.373	1.88708	5.90878	6.82493	100
7	TERM619	932003	932030	+	0.95	GACCUUUGCUA	UUUAUU	UAGCAUAGGUC	UUUUUG	GACCUUUGCUAUUUAUUUAGCAUAGGUCUUUUUG	11	6	5	35.7143	-14.3		1			954.765	1738.88	1.82127	9.899	10.7639	100	1
8	TERM678	993663	993635	-	1	CGCAUAACUUUCC	UAU	GGAUGGUUGUGCG	UUUUUU	CGCAUAACUUUCCUAUGGAUGGUUGUGCGUUUUUU	13	3	6	48.2759	-14		1			37.3333	67.3137	1.80305	5.22239	6.07283	100	1
9	TERM432	673925	673876	-	1	UGCUUGUCCUGUUGUUGAUUCUA	UUA	UAGAUUUAACAACUGAGACAGGCA	UUUUUG	UGCUUGUCCUGUUGUUGAUUCUAUUAUAGAUUUAACAACUGAGACAGGCAUUUUUG	23.5	3	5	36	-22.4			1		95.1961	169.294	1.77837	6.57283	7.40339	100	1
10	TERM950	1375192	1375211	+	0.8	GAAAUUGG	GAAU	CCAAUUUC	UCUUUG	GAAAUUGGGAAUCCAAUUUCUCUUUG	8	4	4	35	-8.4			1		103.373	169.51	1.6398	6.69171	7.40522	100
11	TERM1800	2529088	2529108	+	0.81	UACCAUAUU	CUA	GAUAUGGUA	UUUUGG	UACCAUAUUCUAGAUAUGGUAUUUUGG	9	3	4	28.5714	-7.6			1		62.549	101.039	1.61536	5.96692	6.65877	100
12	TERM247	413351	413388	+	0.75	CACUGCAACAAGGUAU	AUCAAC	GUACCGUGAUGCAGUG	UCUAGU	CACUGCAACAAGGUAUAUCAACGUACCGUGAUGCAGUGUCUAGU	16	6	3	47.3684	-17.6		1			795.157	1274.57	1.60291	9.6351	10.3158	100	1
13	TERM1047	1579399	1579449	+	1	CGUCCCAUGGAAGUAAAGCAUA	UUUAC	UAUGCUGUUAUUUUCCAUGGGGCG	UUUUCA	CGUCCCAUGGAAGUAAAGCAUAUUUACUAUGCUGUUAUUUUCCAUGGGGCGUUUUCA	23	5	4	43.1373	-27.9		1			192	306.02	1.59385	7.58496	8.25748	100	1
14	TERM1679	2380288	2380313	+	0.81	UAAUAUAUCAA	UAUA	UUGAUAUAUUA	UUUGCA	UAAUAUAUCAAUAUAUUGAUAUAUUAUUUGCA	11	4	3	7.69231	-8.3		1			20.1765	31.7255	1.5724	4.3346	4.98757	100
15	TERM314	533253	533285	+	0.82	UUUCUCAUGAUGGU	GAGAA	ACUAUCAUGAGAGA	UAAAUU	UUUCUCAUGAUGGUGAGAAACUAUCAUGAGAGAUAAAUU	14	5	3	36.3636	-18.8		1			7895.41	12193	1.54431	12.9468	13.5738	100
16	TERM1218	1812604	1812653	+	1	GAGGUUUGAUAAUGCAUCGACAA	UUU	UUGUCGUCGCGUUGCCAAAACCUC	UUUUUU	GAGGUUUGAUAAUGCAUCGACAAUUUUUGUCGUCGCGUUGCCAAAACCUCUUUUUU	23.5	3	6	44	-22.3				1	32.6863	49.5882	1.5171	5.03061	5.63193	100	1
17	TERM507	773167	773126	-	1	UGAAAUGUUCCUUUCAAUG	UCUA	CUUUGAAGGGAACAUUUCA	UAUAGU	UGAAAUGUUCCUUUCAAUGUCUACUUUGAAGGGAACAUUUCAUAUAGU	19	4	3	33.3333	-22.9	1				66.3333	96.4902	1.45463	6.05166	6.59231	100
18	TERM1641	2343419	2343393	-	1	UGACAGGUGCUG	UGA	UAGCAUCUGUCA	UUGUUA	UGACAGGUGCUGUGAUAGCAUCUGUCAUUGUUA	12	3	4	48.1481	-16.3			1		30.0392	42.3333	1.40927	4.90878	5.40372	100
19	TERM864	1274823	1274852	+	1	CUCGCUCCUGUAA	AUUA	UUACGGGGGCGAG	UUUUAA	CUCGCUCCUGUAAAUUAUUACGGGGGCGAGUUUUAA	13	4	4	53.3333	-20.4	1				35.549	50.0392	1.40761	5.15174	5.64499	100	1		1	CUCACUCCUGUAAAUUAUUACGGGGGCGAGUUUUAA	G4A
20	TERM691	1008972	1008998	+	0.84	UUGCAGCAGCUU	AUA	AAGCACCUGCAA	UUUUCG	UUGCAGCAGCUUAUAAAGCACCUGCAAUUUUCG	12	3	4	44.4444	-9.2			1		2640.16	3512.33	1.33035	11.3664	11.7782	100	1
21	TERM788	1113542	1113568	+	1	CCUCAUGUC	GAUAUUAAA	GACAUGAGG	UUUUUU	CCUCAUGUCGAUAUUAAAGACAUGAGGUUUUUU	9	9	6	40.7407	-14.1		1			401.941	533.216	1.3266	8.65084	9.05858	100
22	TERM303	520172	520198	+	1	GCACUUUUUGCC	GUG	GGUAGAAAGUGC	UUUUUU	GCACUUUUUGCCGUGGGUAGAAAGUGCUUUUUU	12	3	6	51.8519	-15.8		1			2432.57	3133.78	1.28826	11.2483	11.6137	100
23	TERM103	168794	168774	-	0.8	CUGUGAUGG	UUA	CCAACACAG	UCUAUU	CUGUGAUGGUUACCAACACAGUCUAUU	9	3	4	47.619	-7.7		1			442.941	568.314	1.28305	8.79097	9.15054	100	1
24	TERM717	1034599	1034617	+	0.82	UCACUAAA	UUA	UUUAGUGA	UCUUUU	UCACUAAAUUAUUUAGUGAUCUUUU	8	3	5	21.0526	-5.8			1		522.078	652.275	1.24938	9.02812	9.34934	100
25	TERM1683	2382931	2382909	-	0.82	UCAUUUGCAA	CAU	UUGCAAGUGA	UUAUAU	UCAUUUGCAACAUUUGCAAGUGAUUAUAU	10	3	4	34.7826	-9.8			1		345.824	418.255	1.20945	8.43389	8.70824	100
26	TERM881	1300367	1300391	+	1	UGGCGUUGUGA	UUG	UCACAACACCA	UUUGUA	UGGCGUUGUGAUUGUCACAACACCAUUUGUA	11	3	4	48	-11.9			1		287.569	346.588	1.20524	8.16776	8.43708	100	1
27	TERM357	575954	575980	+	1	GUACACUUUGCU	AUG	AGCAAAGUGUAC	UUUGUU	GUACACUUUGCUAUGAGCAAAGUGUACUUUGUU	12	3	5	40.7407	-16.7	1				6284.53	7402.04	1.17782	12.6176	12.8537	100
28	TERM1355	1978370	1978389	+	0.81	GAAAUUGG	GAAU	CCAAUUUC	UCUUUG	GAAAUUGGGAAUCCAAUUUCUCUUUG	8	4	4	35	-8.4			1		126.157	147.725	1.17097	6.97907	7.20677	100
29	TERM1121	1683675	1683645	-	1	GGAAGAGCGGGUAU	UUU	AUACCUGCUCUUCC	UUUUUG	GGAAGAGCGGGUAUUUUAUACCUGCUCUUCCUUUUUG	14	3	5	48.3871	-23		1			536.471	613.294	1.1432	9.06736	9.26044	100
30	TERM1798	2527656	2527676	+	0.81	UGCAUGAGU	UUU	ACUCAUGUA	UUCAUA	UGCAUGAGUUUUACUCAUGUAUUCAUA	9	3	3	33.3333	-9.7		1			97.4314	111.216	1.14148	6.60631	6.79722	100
31	TERM789	1114290	1114317	+	1	UCUCUUUACAU	AUACUG	AUGUAAAGAGA	UUUUUU	UCUCUUUACAUAUACUGAUGUAAAGAGAUUUUUU	11	6	6	28.5714	-12.8				1	286.725	318.49	1.11078	8.16353	8.31511	100
32	TERM1878	2617763	2617788	+	0.77	CACUGCUCGACU	UGU	AGUCAGUGGUG	UUUUCU	CACUGCUCGACUUGUAGUCAGUGGUGUUUUCU	11.5	3	5	53.8462	-10.4			1		521.922	555.039	1.06345	9.02769	9.11645	100	1	1
33	TERM1810	2538753	2538734	-	0.76	GAUUCGCG	AAUG	CGGGAAUC	UUUUUG	GAUUCGCGAAUGCGGGAAUCUUUUUG	8	4	5	55	-7.8			1		209.157	219.667	1.05025	7.70844	7.77917	100	1
34	TERM1064	1597632	1597612	-	0.84	UGCAUGAGU	UUU	ACUCAUGUA	AUUUUA	UGCAUGAGUUUUACUCAUGUAAUUUUA	9	3	4	33.3333	-9.9					80.8824	84.1176	1.04	6.33775	6.39434	100
35	TERM974	1429216	1429198	-	0.86	GCUGAUAU	UAA	AUAUCAGC	UUGGUU	GCUGAUAUUAAAUAUCAGCUUGGUU	8	3	4	31.5789	-8.5			1		16.7647	17.3529	1.03509	4.06736	4.11711	100
36	TERM1054	1587540	1587504	-	0.83	UGGGUUGAACAAGUUA	GCAAUA	UAAUUGUUCAACCUA	UUUUUA	UGGGUUGAACAAGUUAGCAAUAUAAUUGUUCAACCUAUUUUUA	15.5	6	5	32.4324	-16.6			1		894.294	919.608	1.02831	9.80461	9.84487	100
37	TERM59	78426	78395	-	0.95	CGCUUGUGUCACC	AGGUAC	GGUGAUACAGGCG	UUAUUC	CGCUUGUGUCACCAGGUACGGUGAUACAGGCGUUAUUC	13	6	4	59.375	-21.9			1		52.7647	53.6275	1.01635	5.7215	5.7449	100
38	TERM754	1074484	1074465	-	0.76	GAAAUUGG	UGAU	CCAAUUUC	UCUAUG	GAAAUUGGUGAUCCAAUUUCUCUAUG	8	4	3	35	-8.7			1		130.608	132.353	1.01336	7.0291	7.04825	100
39	TERM1811	2542459	2542422	-	0.85	GAAAGUUCACUGAUCGUG	CGA	UACGUUCAGUGGCUUUC	UUUCUA	GAAAGUUCACUGAUCGUGCGAUACGUUCAGUGGCUUUCUUUCUA	17.5	3	4	47.3684	-17			1		119.569	118.196	0.988521	6.9017	6.88504	98.8521	1
40	TERM564	845750	845768	+	0.77	UGUAGCAA	UAC	UAGCUACA	UUUUUA	UGUAGCAAUACUAGCUACAUUUUUA	8	3	5	36.8421	-6.8			1		200.784	197.725	0.984766	7.6495	7.62736	98.4766
41	TERM1872	2613461	2613441	-	0.81	UGCAUGAGU	UUU	ACUCAUGUA	UUCCUA	UGCAUGAGUUUUACUCAUGUAUUCCUA	9	3	3	33.3333	-9.7	1				64.0784	62.4706	0.974908	6.00177	5.96511	97.4908
42	TERM414	658190	658210	+	0.93	UAGCUGCAA	UAC	UUGCGGCUA	UUAUUU	UAGCUGCAAUACUUGCGGCUAUUAUUU	9	3	5	47.619	-10.6			1		1111.16	1077.82	0.970001	10.1178	10.0739	97.0001
43	TERM1516	2170956	2170937	-	0.83	CAUGUUUA	ACGG	UAAACAUG	UUUUAA	CAUGUUUAACGGUAAACAUGUUUUAA	8	4	4	35	-5.9			1		696.529	675.176	0.969344	9.44404	9.39912	96.9344
44	TERM1458	2089062	2089082	+	0.84	UAAUCGCCG	CCA	CGACGAUUA	UUUUAA	UAAUCGCCGCCACGACGAUUAUUUUAA	9	3	4	52.381	-4.5			1		36	34.2549	0.951525	5.16993	5.09824	95.1525	1
45	TERM313	529866	529888	+	0.76	UUAGUAAGUG	UUU	UACUUACUAA	AUUUUA	UUAGUAAGUGUUUUACUUACUAAAUUUUA	10	3	4	21.7391	-8.1				1	6282.98	5820.65	0.926415	12.6172	12.507	92.6415
46	TERM1618	2303625	2303605	-	0.83	CAUCCUUCA	CAU	UGAAAGAUG	UUUCUU	CAUCCUUCACAUUGAAAGAUGUUUCUU	9	3	5	38.0952	-4.6			1		61.1176	55.4706	0.907603	5.93352	5.79365	90.7603	1
47	TERM632	942400	942362	-	0.78	UAACCAUCAUUCUAUGUC	AAA	GUUUUGAAAUGAUGGUUA	UUUUUU	UAACCAUCAUUCUAUGUCAAAGUUUUGAAAUGAUGGUUAUUUUUU	18	3	6	28.2051	-12.6	1				40.9216	37.0196	0.904648	5.35479	5.21022	90.4648	1	1
48	TERM1528	2191924	2191893	-	1	CGCUCCCCUUACAG	AAU	UUGUGAGAGGGAGCG	UUUUUU	CGCUCCCCUUACAGAAUUUGUGAGAGGGAGCGUUUUUU	14.5	3	6	56.25	-20.1				1	59.1961	53.1765	0.898311	5.88743	5.73272	89.8311	1	1
49	TERM1990	2811488	2811463	-	0.77	GCCGUAGUUUC	GAA	GAGACCAACGGC	UUUUUU	GCCGUAGUUUCGAAGAGACCAACGGCUUUUUU	11.5	3	6	57.6923	-10.4	1				21.7059	18.9804	0.874435	4.44001	4.24644	87.4435	1
50	TERM1456	2086868	2086850	-	0.84	UGCUGCAA	GUG	UUGCAGCA	AUGUUC	UGCUGCAAGUGUUGCAGCAAUGUUC	8	3	3	52.6316	-10.2			1		498.647	423.255	0.848807	8.96188	8.72538	84.8807
51	TERM612	917269	917288	+	0.81	UAUCAUCA	CGAU	UGAUGAUA	UUUUAG	UAUCAUCACGAUUGAUGAUAUUUUAG	8	4	4	30	-7.2			1		27.5686	22.5686	0.818634	4.78496	4.49625	81.8634
52	TERM431	673101	673081	-	0.83	GCCAUUUAU	AAU	AUUAAUGGC	UUUUUC	GCCAUUUAUAAUAUUAAUGGCUUUUUC	9	3	5	28.5714	-6.4			1		462.784	378.255	0.817346	8.8542	8.56321	81.7346
53	TERM1976	2775857	2775877	+	0.81	UGCAGUUUC	UUG	GAAAUUGCA	UUUACG	UGCAGUUUCUUGGAAAUUGCAUUUACG	9	3	3	38.0952	-8.2			1		584.235	475.118	0.81323	9.19041	8.89214	81.323
54	TERM1655	2364341	2364315	-	0.82	UGGCUUAGAUUU	AUU	GAAUCCAAGCUA	UUUUUU	UGGCUUAGAUUUAUUGAAUCCAAGCUAUUUUUU	12	3	6	33.3333	-8			1		197.431	158.431	0.802463	7.62521	7.30771	80.2463	1
55	TERM1623	2308836	2308814	-	0.81	GCUCCAGGA	GUAAA	UCCUGCAGC	UUUUGA	GCUCCAGGAGUAAAUCCUGCAGCUUUUGA	9	5	4	56.5217	-11			1		2036.41	1631.45	0.80114	10.9918	10.6719	80.114	1
56	TERM559	839316	839347	+	1	GCAAUGUCAGU	AAUAGUGUGA	ACUGACAUUGC	UUUUUA	GCAAUGUCAGUAAUAGUGUGAACUGACAUUGCUUUUUA	11	10	5	40.625	-15.8	1				44.8627	35.6078	0.793706	5.48745	5.15412	79.3706
57	TERM1727	2451152	2451190	+	1	GACACACUUUAUUCACAU	UUA	ACGUGAUUAGGGUGUGUC	UUUUUA	GACACACUUUAUUCACAUUUAACGUGAUUAGGGUGUGUCUUUUUA	18	3	5	38.4615	-18.9					15.9412	12.6078	0.790898	3.99469	3.65625	79.0898	1
58	TERM435	679210	679241	+	1	CUGCUUGAUAGGCU	AAGA	AACCUUUCAAGCAG	UUUUUU	CUGCUUGAUAGGCUAAGAAACCUUUCAAGCAGUUUUUU	14	4	6	43.75	-15.1	1				55.3137	43.5294	0.786955	5.78957	5.44392	78.6955	1
59	TERM1959	2739272	2739303	+	0.89	UGGUGCAAUGAUUG	CAU	CAGUCAUUGCAGCCA	UUGGUG	UGGUGCAAUGAUUGCAUCAGUCAUUGCAGCCAUUGGUG	14.5	3	3	46.875	-16.4			1		356.549	276.784	0.776287	8.47796	8.11262	77.6287	1	1
60	TERM1578	2256018	2256000	-	0.79	UGGCUGGU	AUG	GCCAUCCA	UUUGUU	UGGCUGGUAUGGCCAUCCAUUUGUU	8	3	5	57.8947	-6.4			1		49.2549	37.8627	0.76871	5.6222	5.24271	76.871
61	TERM550	813047	813082	+	1	UGCUUUCUCAAUUUU	UCUAUC	GAUAUUGAGAAAGCA	UUUUUU	UGCUUUCUCAAUUUUUCUAUCGAUAUUGAGAAAGCAUUUUUU	15	6	6	30.5556	-15		1			227.824	174.706	0.766847	7.83177	7.44878	76.6847
62	TERM302	520003	520022	+	0.75	CUGAAAGA	AAUA	UCUUUCAG	UCUGUA	CUGAAAGAAAUAUCUUUCAGUCUGUA	8	4	3	30	-8.2				1	715.922	527.039	0.736169	9.48366	9.04177	73.6169
63	TERM429	672851	672901	+	1	CAAACACCCCUAACAUUGUUUAGC	UGAU	GAUAACAAUAUUAGGGGUGUUUG	UUUAUU	CAAACACCCCUAACAUUGUUUAGCUGAUGAUAACAAUAUUAGGGGUGUUUGUUUAUU	23.5	4	5	37.2549	-24.9	1				23.9804	17.6471	0.735895	4.58378	4.14136	73.5895	1
64	TERM427	669892	669915	+	0.77	CAAUCAUUAU	GUUU	AUAAUGAUUG	UAUGGU	CAAUCAUUAUGUUUAUAAUGAUUGUAUGGU	10	4	3	20.8333	-8.2			1		145.412	105.549	0.725863	7.184	6.72177	72.5863
65	TERM492	765740	765766	+	0.77	AACCAAACAAGG	CAU	UCUUGUUUGGUA	UUAAUU	AACCAAACAAGGCAUUCUUGUUUGGUAUUAAUU	12	3	4	37.037	-12.8			1		17.6863	12.7647	0.721729	4.14456	3.67409	72.1729
66	TERM645	961061	961038	-	0.79	UCCUUUACAG	AAUU	CGGUAAAGGA	UUUGUA	UCCUUUACAGAAUUCGGUAAAGGAUUUGUA	10	4	4	37.5	-9			1		21.0588	15	0.712291	4.39635	3.90689	71.2291
67	TERM508	773126	773167	+	1	UGAAAUGUUCCCUUCAAAG	UAGA	CAUUGAAAGGAACAUUUCA	AUCCUU	UGAAAUGUUCCCUUCAAAGUAGACAUUGAAAGGAACAUUUCAAUCCUU	19	4	3	33.3333	-18.5	1				38	26.9804	0.71001	5.24793	4.75384	71.001	1
68	TERM1208	1802014	1801986	-	0.81	UCCUUGCAUCUU	AAUUC	AUGAUGUGAGGA	UUUUUG	UCCUUGCAUCUUAAUUCAUGAUGUGAGGAUUUUUG	12	5	5	37.931	-13		1			149.922	105.647	0.704682	7.22806	6.72311	70.4682
69	TERM31	44584	44604	+	1	GAAGAGUGA	CGG	UCACUCUUC	UUUAUG	GAAGAGUGACGGUCACUCUUCUUUAUG	9	3	4	52.381	-11.9	1				24.3725	17.1373	0.703138	4.60719	4.09906	70.3138
70	TERM1435	2075469	2075507	+	1	AAUAACUUGCUUCGUUCU	AAA	AGGACGAAGCGAGUUAUA	UUGUUA	AAUAACUUGCUUCGUUCUAAAAGGACGAAGCGAGUUAUAUUGUUA	18	3	4	35.8974	-23.1	1				62.1765	43.3137	0.696626	5.9583	5.43675	69.6626
71	TERM1579	2256447	2256416	-	0.9	GCACAACACUCAC	GUAUAUA	GUGAGUUUGUGC	UUUCUU	GCACAACACUCACGUAUAUAGUGAGUUUGUGCUUUCUU	12.5	7	5	43.75	-16.3			1		24.549	17	0.692492	4.61759	4.08746	69.2492	1	1
72	TERM1871	2613403	2613424	+	0.89	CACAUUAGC	CACA	GCUAAUGUG	UACUUA	CACAUUAGCCACAGCUAAUGUGUACUUA	9	4	3	45.4545	-11.2	1				27.2157	18.7255	0.68804	4.76637	4.22693	68.804
73	TERM437	682929	682956	+	0.78	UUCAGCUGUAGC	UCUC	GUUGCAGCUGCA	UUAUUU	UUCAGCUGUAGCUCUCGUUGCAGCUGCAUUAUUU	12	4	5	53.5714	-14.7			1		71.2353	45.6863	0.641343	6.15452	5.51369	64.1343
74	TERM1706	2419398	2419377	-	0.84	GUUAGCAAU	UGGG	AUUGCUGGC	UUUUAU	GUUAGCAAUUGGGAUUGCUGGCUUUUAU	9	4	5	50	-8.3			1		47.9804	30.098	0.627299	5.58437	4.9116	62.7299
75	TERM1115	1679258	1679224	-	1	GAGUAGCAGAUGCAUA	GCU	UAUGUAUCUGCUACUA	UUCUUU	GAGUAGCAGAUGCAUAGCUUAUGUAUCUGCUACUAUUCUUU	16	3	5	40	-21.2				1	45.9608	28.7451	0.625427	5.52233	4.84524	62.5427
76	TERM514	778264	778294	+	0.9	UAAGCGGGGAGC	ACAAAC	GCUUCUCCGCUUA	UUUUUA	UAAGCGGGGAGCACAAACGCUUCUCCGCUUAUUUUUA	12.5	6	5	54.8387	-17.4				1	724.882	451.647	0.623063	9.5016	8.81905	62.3063	1	1
77	TERM1022	1517925	1517903	-	1	GCGUAGGUUA	AAU	UAACCUUCGC	UUUUUU	GCGUAGGUUAAAUUAACCUUCGCUUUUUU	10	3	6	43.4783	-9.5				1	57.0196	34.0784	0.597662	5.83339	5.09079	59.7662	1
78	TERM821	1194077	1194095	+	1	GAGUGGGA	GAU	UCCCGCUC	UUUUCU	GAGUGGGAGAUUCCCGCUCUUUUCU	8	3	5	63.1579	-12.7				1	63.6275	37.902	0.595686	5.99158	5.2442	59.5686
79	TERM1283	1866209	1866160	-	1	CACUUUAAUUAGAAAUGUCA	CUUUGCGAUA	UAACAUUUCUAAUUAAGGUG	UUUUUA	CACUUUAAUUAGAAAUGUCACUUUGCGAUAUAACAUUUCUAAUUAAGGUGUUUUUA	20	10	5	28	-19					30.0196	17.4118	0.580013	4.90783	4.12199	58.0013
80	TERM1061	1592580	1592540	-	1	UGAAAAGUCAAAGUCAAU	AGAAC	AUUGGCUUUGGCUUUUUA	UUUGGA	UGAAAAGUCAAAGUCAAUAGAACAUUGGCUUUGGCUUUUUAUUUGGA	18	5	3	31.7073	-20					16.2745	9.43137	0.579518	4.02454	3.23747	57.9518
81	TERM425	668687	668706	+	0.8	GUUCAAUG	UUCU	CAUUGGGC	UUUUUA	GUUCAAUGUUCUCAUUGGGCUUUUUA	8	4	5	45	-7.8			1		118.706	68.2745	0.575157	6.89125	6.09328	57.5157
82	TERM638	950621	950583	-	1	UACAGCGCCACUCUUAUA	UGA	UUUACGAGUAGCGCUGUA	UUUUUA	UACAGCGCCACUCUUAUAUGAUUUACGAGUAGCGCUGUAUUUUUA	18	3	5	43.5897	-18	1				18.9804	10.2157	0.538223	4.24644	3.35271	53.8223	1
83	TERM979	1442407	1442383	-	0.79	CUAUGCUUCAC	CAC	GUGAUGCAUGG	UUAUAU	CUAUGCUUCACCACGUGAUGCAUGGUUAUAU	11	3	4	52	-10.2			1		54.8431	29.3529	0.535216	5.77724	4.87543	53.5216	1
84	TERM557	833806	833835	+	0.89	UAAACUCGUCAUA	UUAA	UGUGAUGAGUUUA	UUUGAU	UAAACUCGUCAUAUUAAUGUGAUGAGUUUAUUUGAU	13	4	4	26.6667	-14.3					16.3137	8.72549	0.534856	4.02801	3.12524	53.4856
85	TERM13	20863	20891	+	1	CUACUCAGGAAGU	UUU	GCUUCCUGAGUCG	UUUUAU	CUACUCAGGAAGUUUUGCUUCCUGAGUCGUUUUAU	13	3	5	48.2759	-16.2			1		455.118	238.765	0.524622	8.8301	7.89945	52.4622
86	TERM1638	2330419	2330385	-	0.78	UCUGAACGCUCAUAA	GACUG	UCAUUUGCGUUCAGA	UUUUUU	UCUGAACGCUCAUAAGACUGUCAUUUGCGUUCAGAUUUUUU	15	5	6	42.8571	-12.9				1	26.7255	13.0784	0.489362	4.74014	3.70912	48.9362
87	TERM1778	2508153	2508190	+	1	AUAAAAUGCGCAAACUG	GGU	CAGGUUUGCGCAUUUUAA	AUUUCU	AUAAAAUGCGCAAACUGGGUCAGGUUUGCGCAUUUUAAAUUUCU	17.5	3	4	39.4737	-20.3	1				19.098	9.15686	0.479466	4.25535	3.19485	47.9466
88	TERM1375	2004115	2004078	-	0.86	GGCUAUUCAAAGUUUGA	GUAA	UUUUACUUUGAAUAGCC	UAUUUG	GGCUAUUCAAAGUUUGAGUAAUUUUACUUUGAAUAGCCUAUUUG	17	4	4	31.5789	-21.1	1				35.8235	17.1176	0.477833	5.16284	4.09741	47.7833
89	TERM688	1004022	1004041	+	0.8	GAAAUUGG	GAAU	CCAAUUUC	UCUUUG	GAAAUUGGGAAUCCAAUUUCUCUUUG	8	4	4	35	-8.4			1		198.157	93.6471	0.472591	7.6305	6.54916	47.2591
90	TERM1227	1818853	1818822	-	0.9	GGCCUUCUCUCUAU	AUUA	AUAGUUAGAAGGUC	UUUUUU	GGCCUUCUCUCUAUAUUAAUAGUUAGAAGGUCUUUUUU	14	4	6	37.5	-14.6		1			652.941	307.49	0.470931	9.35081	8.2644	47.0931	1
91	TERM75	112049	112073	+	0.76	UGGUGAUUUUU	UGC	AAGGGUCACCA	UUUUGU	UGGUGAUUUUUUGCAAGGGUCACCAUUUUGU	11	3	5	44	-9.8			1		43.2745	20.3725	0.470775	5.43545	4.34855	47.0775
92	TERM724	1039944	1039985	+	0.81	CAGUAUUUUAGGUUUAUCA	UGGU	UUACAAUCCUAAAAUACUG	UUUUCA	CAGUAUUUUAGGUUUAUCAUGGUUUACAAUCCUAAAAUACUGUUUUCA	19	4	4	28.5714	-13.2	1				30.7255	14.1961	0.462029	4.94136	3.82742	46.2029
93	TERM177	296332	296286	-	0.89	UGCGUUAGUCGAUGCCUUUAA	UAU	UUAGAAGUGCAUUGUCUAACGUA	UUUUUU	UGCGUUAGUCGAUGCCUUUAAUAUUUAGAAGUGCAUUGUCUAACGUAUUUUUU	22	3	6	36.1702	-21.2	1				177.078	76.5686	0.4324	7.46824	6.25868	43.24	1	1
94	TERM1232	1821484	1821530	+	1	UAAAGAGCCAACCGUUGUUA	UAGUC	UAACAAUGGUUGGCUCCUCUUA	UUUUAU	UAAAGAGCCAACCGUUGUUAUAGUCUAACAAUGGUUGGCUCCUCUUAUUUUAU	21	5	5	40.4255	-25.6	1				38.8431	16.6863	0.429581	5.27959	4.06059	42.9581
95	TERM463	721165	721185	+	1	UGCAUGAGU	GUA	ACUCAUGCA	UUCAUA	UGCAUGAGUGUAACUCAUGCAUUCAUA	9	3	3	42.8571	-11.7	1				63.6863	26.1373	0.410406	5.99291	4.70804	41.0406
96	TERM1721	2436714	2436681	-	0.9	CGGUAAACUCUA	UAAUAUGAAU	UAGGGUUUACCG	UUUUUU	CGGUAAACUCUAUAAUAUGAAUUAGGGUUUACCGUUUUUU	12	10	6	35.2941	-15.4	1				24.8039	10.0784	0.406324	4.6325	3.3332	40.6324
97	TERM1191	1773381	1773352	-	1	UGGCUCUUGAAA	AACCUA	UUUCUAGAGCCA	UUUUCU	UGGCUCUUGAAAAACCUAUUUCUAGAGCCAUUUUCU	12	6	5	40	-13.5		1			1047.51	425.137	0.405855	10.0327	8.73178	40.5855	1
98	TERM820	1184323	1184348	+	1	CUGUACCGAGU	CAG	ACUUUGGUACAG	UUUUUU	CUGUACCGAGUCAGACUUUGGUACAGUUUUUU	11.5	3	6	50	-12					20.8235	7.88235	0.378531	4.38014	2.97863	37.8531
99	TERM573	860280	860321	+	1	UUAACGAGCUUGGGAC	AGAAAACAAA	GCCCUAAGCUCGUUAA	UUUUAU	UUAACGAGCUUGGGACAGAAAACAAAGCCCUAAGCUCGUUAAUUUUAU	16	10	5	42.8571	-19.7	1				68.7451	25.3333	0.368511	6.10318	4.66297	36.8511
100	TERM1862	2603359	2603398	+	1	GCGGGCAGAUGAAAAG	UAAAAAU	CUUUUCCAUCUGUCCGC	UUCUUA	GCGGGCAGAUGAAAAGUAAAAAUCUUUUCCAUCUGUCCGCUUCUUA	16.5	7	4	45	-23.1	1				61.5686	22.0392	0.357962	5.94412	4.462	35.7962	1	1
101	TERM1207	1798550	1798509	-	0.95	UUUAGGAGCCUAGAACAUU	GAUU	AUUGUUCCAGACUCCUAAA	UUAUUG	UUUAGGAGCCUAGAACAUUGAUUAUUGUUCCAGACUCCUAAAUUAUUG	19	4	4	35.7143	-16.8	1				27.7451	9.90196	0.35689	4.79416	3.30771	35.689	1
102	TERM1793	2517781	2517741	-	0.79	CAGCAGUAAGGUACUUUCA	AAU	UGAAAUGAUCUUGGUGCUG	UUUUUC	CAGCAGUAAGGUACUUUCAAAUUGAAAUGAUCUUGGUGCUGUUUUUC	19	3	5	39.0244	-12.7				1	29.4314	10.4706	0.355763	4.87928	3.38827	35.5763	1	1
103	TERM1730	2452026	2451998	-	1	GCCCCUUACAACC	UUU	GGUUGUUAGGGGC	UUUUAU	GCCCCUUACAACCUUUGGUUGUUAGGGGCUUUUAU	13	3	5	55.1724	-19.8	1				219.608	71.4118	0.325179	7.77879	6.15809	32.5179	1
104	TERM310	529480	529510	+	1	UAACAGAGGCUAA	UGCU	UUAGCCUCUUGUUA	UUUUUA	UAACAGAGGCUAAUGCUUUAGCCUCUUGUUAUUUUUA	13.5	4	5	38.7097	-15.9				1	334.588	106.49	0.318272	8.38624	6.73458	31.8272	1	1
105	TERM441	685662	685629	-	0.91	GCCAAUUUCUAUCA	CAUCAA	UAAUAGAAAUUGGC	UUAUUU	GCCAAUUUCUAUCACAUCAAUAAUAGAAAUUGGCUUAUUU	14	6	5	32.3529	-14.4	1				21.9804	6.94118	0.315789	4.45815	2.79518	31.5789
106	TERM818	1181625	1181651	+	0.88	GGUGAUAAGAU	AUUA	AUGCUUAUCACC	UUUUUU	GGUGAUAAGAUAUUAAUGCUUAUCACCUUUUUU	11.5	4	6	33.3333	-11.5			1		747.588	232.451	0.310935	9.5461	7.86078	31.0935
107	TERM832	1220722	1220753	+	0.86	GUACCACUGUUUAC	AUA	GUAAAUCGGUGGUUC	UUUUUG	GUACCACUGUUUACAUAGUAAAUCGGUGGUUCUUUUUG	14.5	3	5	40.625	-11.3				1	80.2549	24.8824	0.310042	6.32652	4.63705	31.0042	1	1
108	TERM410	653763	653802	+	1	CGCAUGUCGGAAGUGACA	AAUU	UGUCAUUUUAAACAUGCG	UUUUGU	CGCAUGUCGGAAGUGACAAAUUUGUCAUUUUAAACAUGCGUUUUGU	18	4	5	40	-20.3					17.8039	5.27451	0.296256	4.15412	2.39904	29.6256	1
109	TERM505	773012	773033	+	0.82	GAGUAGAC	UAAGCU	GUCUGCUC	UUUUUG	GAGUAGACUAAGCUGUCUGCUCUUUUUG	8	6	5	50	-12.5	1				141.922	40.5882	0.285991	7.14895	5.34299	28.5991
110	TERM1702	2414774	2414824	+	0.81	CCCAAUUACGUUUUCAUGUCAAAU	AUC	AUCUUGCAUGAAAUCGUAACUGGG	UCAUUU	CCCAAUUACGUUUUCAUGUCAAAUAUCAUCUUGCAUGAAAUCGUAACUGGGUCAUUU	24	3	4	37.2549	-20.4	1				50.2353	14.2549	0.283763	5.65063	3.83339	28.3763	1
111	TERM1181	1768578	1768545	-	0.93	UAGAGAAAAACGGG	GUAAUA	CUCGUUUUUCUCUG	UUACUA	UAGAGAAAAACGGGGUAAUACUCGUUUUUCUCUGUUACUA	14	6	3	38.2353	-18.9					38.8235	10.9412	0.281818	5.27886	3.4517	28.1818
112	TERM1297	1890562	1890538	-	1	GUUAGGUAGCA	UUU	UGUUACCUAGC	UUUUUU	GUUAGGUAGCAUUUUGUUACCUAGCUUUUUU	11	3	6	40	-13.8					24.098	6.64706	0.275834	4.59084	2.73272	27.5834
113	TERM1541	2208164	2208143	-	0.78	CGGGUUAC	UUUUUC	GUAACUCG	UUAUUU	CGGGUUACUUUUUCGUAACUCGUUAUUU	8	6	5	45.4545	-9.2					29.1373	7.94118	0.272544	4.86479	2.98935	27.2544
114	TERM762	1086074	1086114	+	1	UACACUAAAAAGAGGCAAG	AUUA	CCUGCCUCUUUUUAGUUA	UUAAAU	UACACUAAAAAGAGGCAAGAUUACCUGCCUCUUUUUAGUUAUUAAAU	18.5	4	3	34.1463	-19.6	1				24.9216	6.47059	0.259638	4.63932	2.6939	25.9638
115	TERM1109	1675416	1675388	-	0.83	GGGAUUGUUUG	GGUUUUA	CAAACAAUCUC	UUUAUC	GGGAUUGUUUGGGUUUUACAAACAAUCUCUUUAUC	11	7	4	37.931	-13.9			1		54.2549	13.9412	0.256957	5.76168	3.80128	25.6957
116	TERM602	905541	905516	-	1	GAGGUACUAG	AAUUAA	CUAGUGCCUC	UUUUAU	GAGGUACUAGAAUUAACUAGUGCCUCUUUUAU	10	6	5	42.3077	-15.9	1				17.0784	4.37255	0.256028	4.0941	2.12847	25.6028
117	TERM1914	2670265	2670225	-	0.79	GCUUGGUCAGCCAUCAAAU	AUA	AUUUGAAAACUGUCCAAGC	UGUUUU	GCUUGGUCAGCCAUCAAAUAUAAUUUGAAAACUGUCCAAGCUGUUUU	19	3	5	39.0244	-16.4	1				17.4118	4.41176	0.253378	4.12199	2.14136	25.3378	1
118	TERM280	481202	481227	+	0.88	GACUGUUUCUU	AAAU	AAGGAGCAGUC	UCUUUU	GACUGUUUCUUAAAUAAGGAGCAGUCUCUUUU	11	4	5	38.4615	-13.8				1	60.8039	15.3333	0.252177	5.92609	3.9386	25.2177
119	TERM1630	2323750	2323780	+	0.83	CCUACAGUACAU	CAUUAGC	AUGUAUUGUGGG	UUUUUC	CCUACAGUACAUCAUUAGCAUGUAUUGUGGGUUUUUC	12	7	5	41.9355	-14.2	1				57.4118	13.7843	0.240096	5.84327	3.78496	24.0096
120	TERM1660	2368614	2368566	-	1	UGAAAACCCCCGUAUGUUGA	AACGAGAGC	UCAACAUAUGGGGGUUCUUG	UUUUUA	UGAAAACCCCCGUAUGUUGAAACGAGAGCUCAACAUAUGGGGGUUCUUGUUUUUA	20	9	5	46.9388	-25.5	1				16.8431	4.03922	0.239814	4.07409	2.01408	23.9814
121	TERM608	911451	911472	+	1	CGUCGUGU	AUUCAG	ACACGACG	UUUUUU	CGUCGUGUAUUCAGACACGACGUUUUUU	8	6	6	54.5455	-11.7			1		49.5098	11.6078	0.234455	5.62964	3.53703	23.4455
122	TERM1801	2529326	2529299	-	0.81	GCACGCCUG	CUAUCAAAUU	CAGGUGUGC	UUUUUU	GCACGCCUGCUAUCAAAUUCAGGUGUGCUUUUUU	9	10	6	53.5714	-14.3	1				25.7255	5.90196	0.229421	4.68513	2.56119	22.9421
123	TERM862	1272578	1272613	+	1	CUGAAUGUUUUCUCAU	AUUA	AUAAGGAAACAUUCGG	UUUUUA	CUGAAUGUUUUCUCAUAUUAAUAAGGAAACAUUCGGUUUUUA	16	4	5	30.5556	-13.8				1	32.3529	7.27451	0.224848	5.01582	2.86285	22.4848
124	TERM1863	2606030	2606053	+	1	GCGAUGGUGC	AACU	GUACCAUCGC	UUUUUU	GCGAUGGUGCAACUGUACCAUCGCUUUUUU	10	4	6	58.3333	-17.8					20.0588	4.4902	0.223851	4.32617	2.16678	22.3851
125	TERM745	1070876	1070895	+	0.78	GCCAUGCU	AUAG	AGUGUGGC	UUUUUG	GCCAUGCUAUAGAGUGUGGCUUUUUG	8	4	5	55	-10.6					16.5882	3.70588	0.223404	4.05209	1.88982	22.3404
126	TERM517	784461	784483	+	0.88	GUCCGGCGAU	GUA	AAUGUCGGGC	UUUUUU	GUCCGGCGAUGUAAAUGUCGGGCUUUUUU	10	3	6	60.8696	-10.2				1	190.784	42.2549	0.22148	7.5758	5.40105	22.148
127	TERM867	1278569	1278597	+	0.83	GAAGUCUAGGAU	GCAUA	AUCUUAGGCUUC	UUUUAA	GAAGUCUAGGAUGCAUAAUCUUAGGCUUCUUUUAA	12	5	4	41.3793	-16					91.1765	19.902	0.21828	6.51059	4.31484	21.828
128	TERM1901	2648161	2648115	-	0.76	UCGAACUGAUGAGAUAAUUUGG	AUUG	UUGGGAUUCUCAUCAGUUCGA	UUUUUU	UCGAACUGAUGAGAUAAUUUGGAUUGUUGGGAUUCUCAUCAGUUCGAUUUUUU	21.5	4	6	38.2979	-21.3	1				79.3137	17.2549	0.217553	6.3095	4.10893	21.7553	1
129	TERM964	1416788	1416825	+	0.86	UCGUACUGAUGGAAAGU	UUUU	ACUUUUUAUCUGUCCGA	UUUUUU	UCGUACUGAUGGAAAGUUUUUACUUUUUAUCUGUCCGAUUUUUU	17	4	6	34.2105	-12	1				19.1961	4.11765	0.214505	4.26274	2.04182	21.4505	1
130	TERM1023	1520041	1520085	+	0.75	CAGCAGCAUGAGGCGUUU	CAUUAUAA	AAAUGCCUUACUGCUGUUG	UUUAUG	CAGCAGCAUGAGGCGUUUCAUUAUAAAAAUGCCUUACUGCUGUUGUUUAUG	18.5	8	4	42.2222	-23.1	1				51.8039	11.0588	0.213475	5.69499	3.46713	21.3475	1	1
131	TERM284	487723	487753	+	1	GAGUGAGUUAUCUU	UUU	GAGAUAACUUGCUC	UUUUUU	GAGUGAGUUAUCUUUUUGAGAUAACUUGCUCUUUUUU	14	3	6	35.4839	-16.8					24.1765	5.13725	0.21249	4.59553	2.361	21.249
132	TERM252	428788	428747	-	0.75	GGAUUGGUCGAACAUAGAAC	AUGAA	GUUCAUUCGACCAAUCC	UUUUUC	GGAUUGGUCGAACAUAGAACAUGAAGUUCAUUCGACCAAUCCUUUUUC	18.5	5	5	42.8571	-22	1				22.7451	4.80392	0.211207	4.50748	2.26421	21.1207	1	1
133	TERM1178	1761244	1761202	-	1	CAAAUGCACUUAAAUGAG	GUUGUUA	CUUAUUUAAGUGCAUUUG	UUAUAG	CAAAUGCACUUAAAUGAGGUUGUUACUUAUUUAAGUGCAUUUGUUAUAG	18	7	3	30.2326	-23.5				1	243.686	48.451	0.198825	7.92888	5.59845	19.8825
134	TERM159	271564	271531	-	0.85	UAAGAUUGGAAGGUCA	UCU	UGCCUUUCAAUCUUA	UCAUUG	UAAGAUUGGAAGGUCAUCUUGCCUUUCAAUCUUAUCAUUG	15.5	3	3	35.2941	-17.1				1	16.0392	3.17647	0.198044	4.00353	1.66742	19.8044
135	TERM1539	2202928	2202966	+	0.83	GCCAACACAUUCUGGG	CGUAUC	CCCAUUUAUGUGUUGGC	UUUUAU	GCCAACACAUUCUGGGCGUAUCCCCAUUUAUGUGUUGGCUUUUAU	16.5	6	5	51.2821	-21.6	1				45.2745	8.76471	0.19359	5.50063	3.13171	19.359	1
136	TERM791	1124815	1124862	+	1	UAAACACCUCACCAUAAGAAAG	GACUA	CUUUCUUUUGUGAGGUGUUUA	UUUGUC	UAAACACCUCACCAUAAGAAAGGACUACUUUCUUUUGUGAGGUGUUUAUUUGUC	21.5	5	4	35.4167	-25.6	1				21.4118	4.13725	0.193223	4.42033	2.04867	19.3223	1
137	TERM172	291857	291879	+	0.88	GCAAUUAUCG	UAA	CAAUAAUUGC	UUUUGU	GCAAUUAUCGUAACAAUAAUUGCUUUUGU	10	3	5	30.4348	-6.3			1		32.0784	6.09804	0.190098	5.00353	2.60835	19.0098
138	TERM1962	2741068	2741033	-	1	UCCACACAUUAGGG	UUAUAGCU	CCUUAAUGUGUGGA	UUUUUA	UCCACACAUUAGGGUUAUAGCUCCUUAAUGUGUGGAUUUUUA	14	8	5	41.6667	-21.7	1				26.6275	5	0.187776	4.73484	2.32193	18.7776
139	TERM1045	1574420	1574390	-	0.93	GAGGUUGGUACAUU	GAAU	AAUGUUCAACCUC	UUUUUU	GAGGUUGGUACAUUGAAUAAUGUUCAACCUCUUUUUU	13.5	4	6	38.7097	-14.1				1	62.5098	11.7059	0.187265	5.96601	3.54916	18.7265	1	1
140	TERM478	742987	742936	-	1	CUGUUAAUCCUUUGCUAUUAU	UAAAUCAUAGU	AUAAUAGCAAAGAUUAACAG	UUUUUC	CUGUUAAUCCUUUGCUAUUAUUAAAUCAUAGUAUAAUAGCAAAGAUUAACAGUUUUUC	20.5	11	5	25	-21.2				1	55.7059	10.3922	0.186554	5.79976	3.37742	18.6554	1
141	TERM919	1341466	1341491	+	0.81	GGUUGAGAUA	CGAUUA	UGUCUCAACC	UUAUUG	GGUUGAGAUACGAUUAUGUCUCAACCUUAUUG	10	6	4	42.3077	-13.7					17.3922	3.21569	0.184893	4.12036	1.68513	18.4893
142	TERM258	448005	448042	+	1	UAAGAAAAGUCACAGUG	UAAU	CAUUGUGGCUUUUUUUA	UGGUGU	UAAGAAAAGUCACAGUGUAAUCAUUGUGGCUUUUUUUAUGGUGU	17	4	3	28.9474	-19.4					70.098	12.9412	0.184615	6.1313	3.6939	18.4615
143	TERM1983	2796183	2796151	-	0.86	UGCCAACUAUACC	UAGGGAU	GAUAUAGUUGGCA	UUUCGU	UGCCAACUAUACCUAGGGAUGAUAUAGUUGGCAUUUCGU	13	7	4	42.4242	-13.4	1				31.7843	5.7451	0.180753	4.99024	2.52233	18.0753
144	TERM1352	1975903	1975868	-	1	UAGUUCCGGAGCCUAU	UCAU	AUUGGUUUCGGAACUG	UUUUAU	UAGUUCCGGAGCCUAUUCAUAUUGGUUUCGGAACUGUUUUAU	16	4	5	44.4444	-19.1					167.275	29.5882	0.176884	7.38607	4.88695	17.6884
145	TERM877	1291377	1291339	-	0.81	UAGUCCAUCAUUGCAUA	UUUU	UUUGCAGUUGAUGGAUUA	UUUUAU	UAGUCCAUCAUUGCAUAUUUUUUUGCAGUUGAUGGAUUAUUUUAU	17.5	4	5	30.7692	-18.1				1	301.549	53.0196	0.175824	8.23625	5.72845	17.5824	1	1
146	TERM1728	2451698	2451741	+	1	GCAGCGGUAAGUUGAUUUCCA	AUU	UGGAAUCAUUUUACUGCUGC	UUUUUA	GCAGCGGUAAGUUGAUUUCCAAUUUGGAAUCAUUUUACUGCUGCUUUUUA	20.5	3	5	40.9091	-22.8	1				26.1176	4.5098	0.172673	4.70695	2.17306	17.2673	1
147	TERM825	1204197	1204225	+	1	UCAUAUGACGACA	AUG	UAUCGUCAUGUGA	UUUUUU	UCAUAUGACGACAAUGUAUCGUCAUGUGAUUUUUU	13	3	6	37.931	-13.8					21.098	3.62745	0.171933	4.39904	1.85896	17.1933
148	TERM272	469282	469312	+	1	CUGUCGAUAAAGC	AUAAA	GCUUUGUCGGCAG	UUUUUU	CUGUCGAUAAAGCAUAAAGCUUUGUCGGCAGUUUUUU	13	5	6	45.1613	-19.2					31.7255	5.45098	0.171817	4.98757	2.44652	17.1817
149	TERM1488	2135188	2135154	-	0.8	UCCUACAGUUAUUGU	UGCG	GCAAUAACUGGUAGGA	UUAAUA	UCCUACAGUUAUUGUUGCGGCAAUAACUGGUAGGAUUAAUA	15.5	4	3	42.8571	-17.8			1		528.255	90.0588	0.170484	9.04509	6.4928	17.0484	1	1
150	TERM1773	2506811	2506776	-	1	GAACCCUGACAAAGAU	AGAU	AUCUUUGCUAGGGUUC	UAAUUA	GAACCCUGACAAAGAUAGAUAUCUUUGCUAGGGUUCUAAUUA	16	4	3	41.6667	-19.5	1				21.3137	3.60784	0.169273	4.41371	1.85114	16.9273	1
151	TERM1654	2362917	2362874	-	1	UCGGAUUGGUGAAAAUC	GAAAUUUUGA	GAUUUUUACCAAUUCGA	UUUUUU	UCGGAUUGGUGAAAAUCGAAAUUUUGAGAUUUUUACCAAUUCGAUUUUUU	17	10	6	31.8182	-21.5	1				764.882	128.725	0.168294	9.57909	7.00815	16.8294
152	TERM382	620831	620870	+	0.82	AGAGUACUUUGAAAUUGG	UUAG	UCGAUUUUAAGGUGCUCA	UUUUUU	AGAGUACUUUGAAAUUGGUUAGUCGAUUUUAAGGUGCUCAUUUUUU	18	4	6	35	-19.7					15.5098	2.56863	0.165613	3.95511	1.361	16.5613
153	TERM133	229581	229547	-	0.82	GCAACGAUGUAC	GAAGUAAGAA	GUGACAUCGUUGC	UUUUAU	GCAACGAUGUACGAAGUAAGAAGUGACAUCGUUGCUUUUAU	12.5	10	5	45.7143	-15.4	1				19.6275	3.21569	0.163836	4.2948	1.68513	16.3836	1	1
154	TERM925	1345885	1345864	-	1	CACCUUAC	CAAGAA	GUAAGGUG	UUUUUA	CACCUUACCAAGAAGUAAGGUGUUUUUA	8	6	5	45.4545	-10.3				1	4674.47	764.51	0.16355	12.1906	9.57839	16.355
155	TERM1723	2439418	2439440	+	0.95	GACAUCCCGU	UAU	GCGAGAUGUC	UUUUUU	GACAUCCCGUUAUGCGAGAUGUCUUUUUU	10	3	6	52.1739	-10.1	1				63.3137	10.1961	0.161041	5.98445	3.34994	16.1041	1
156	TERM1924	2686305	2686262	-	0.82	AGGAUCUAUUAGUGUUGCAGU	AAC	ACGUGGCACUGAUAGGUCCA	UUUUUU	AGGAUCUAUUAGUGUUGCAGUAACACGUGGCACUGAUAGGUCCAUUUUUU	20.5	3	6	45.4545	-25.8					32.0392	5.07843	0.158507	5.00177	2.34438	15.8507
157	TERM367	603641	603684	+	1	CACUCCAACGUAGAGUUUCU	CGAA	AGAUACUUUGUGUUGGAGUG	UUUUUU	CACUCCAACGUAGAGUUUCUCGAAAGAUACUUUGUGUUGGAGUGUUUUUU	20	4	6	43.1818	-22.7					96.9216	14.0196	0.144649	6.59875	3.80937	14.4649
158	TERM1546	2211673	2211704	+	1	GAGCCCCUUACAAC	UUUA	GUUGUUAGGGGCUC	UUAUGC	GAGCCCCUUACAACUUUAGUUGUUAGGGGCUCUUAUGC	14	4	3	50	-22.8					38.3922	5.47059	0.142492	5.26274	2.4517	14.2492	1
159	TERM584	877407	877383	-	0.95	UGGACUGGUA	CUAC	UAUCCAGUCCA	UUUUUU	UGGACUGGUACUACUAUCCAGUCCAUUUUUU	10.5	4	6	48	-12.7	1				20.5882	2.92157	0.141905	4.36375	1.54674	14.1905
160	TERM10	16053	16079	+	0.91	CUUCUUACUUU	UCAAU	AGGGUGAGAAG	UUUUUU	CUUCUUACUUUUCAAUAGGGUGAGAAGUUUUUU	11	5	6	37.037	-9.9		1			90.6275	12.7647	0.140848	6.50188	3.67409	14.0848
161	TERM166	276244	276263	+	0.75	GUCACAUU	UUCU	AAUGUGGC	UUUGCU	GUCACAUUUUCUAAUGUGGCUUUGCU	8	4	4	40	-8.8				1	316.49	44.1961	0.139644	8.30602	5.46585	13.9644
162	TERM71	106400	106441	+	1	CAGCAGUGAAGUUAACUAU	AACA	AUAGUUUUCUUCACUGCUG	UUUUUA	CAGCAGUGAAGUUAACUAUAACAAUAGUUUUCUUCACUGCUGUUUUUA	19	4	5	35.7143	-24.3	1				31.2941	4.33333	0.138471	4.96782	2.11548	13.8471	1
163	TERM1921	2679733	2679761	+	0.79	GGCAAGCCA	CUCUCGAUUCA	UGGCUUGCC	UUAUUU	GGCAAGCCACUCUCGAUUCAUGGCUUGCCUUAUUU	9	11	5	58.6207	-15.3	1				41.6667	5.70588	0.136941	5.38082	2.51245	13.6941
164	TERM1538	2202966	2202928	-	0.8	GCCAACACAUAAAUGGG	GAUACG	CCCAGAAUGUGUUGGC	UUUUUG	GCCAACACAUAAAUGGGGAUACGCCCAGAAUGUGUUGGCUUUUUG	16.5	6	5	51.2821	-22.7	1				19.9216	2.70588	0.135827	4.31626	1.4361	13.5827	1
165	TERM866	1276071	1276100	+	0.86	CGUUAUUUUGC	CUAUUUUU	GCGAAAUAGCG	UUUUUU	CGUUAUUUUGCCUAUUUUUGCGAAAUAGCGUUUUUU	11	8	6	36.6667	-11.6					19.6275	2.60784	0.132867	4.2948	1.38286	13.2867
166	TERM1381	2018667	2018612	-	1	UAAAAAACAGCAGUAAGAUAAUUUUC	AAUUA	GAAAAUAUCUUACUGCUGUUCUCUA	UUUAUA	UAAAAAACAGCAGUAAGAUAAUUUUCAAUUAGAAAAUAUCUUACUGCUGUUCUCUAUUUAUA	25.5	5	4	25	-24.7	1				379.471	49.2157	0.129696	8.56784	5.62105	12.9696	1	1
167	TERM1675	2378307	2378348	+	1	CAGCAGUAAGAUGAUUUUC	AAUUA	GAAAAUAUCUUGCUGCUG	UUCUCU	CAGCAGUAAGAUGAUUUUCAAUUAGAAAAUAUCUUGCUGCUGUUCUCU	18.5	5	4	33.3333	-22	1				80.9216	10.4902	0.129634	6.33845	3.39097	12.9634	1	1
168	TERM346	569198	569179	-	0.82	UUUUUUUG	UGCU	CAAAGAAA	UUUUUA	UUUUUUUGUGCUCAAAGAAAUUUUUA	8	4	5	25	-3.6	1				33.6078	4.27451	0.127188	5.07073	2.09576	12.7188
169	TERM1749	2484746	2484708	-	1	GAGCUGCAUGUACAC	AAGGAGUGA	GUGUAUAUGCAGCUC	UUAAAU	GAGCUGCAUGUACACAAGGAGUGAGUGUAUAUGCAGCUCUUAAAU	15	9	3	48.7179	-25.2	1				15.9608	2.01961	0.126536	3.99646	1.01408	12.6536
170	TERM853	1261799	1261838	+	0.87	GCAAUUCAUAACGCAGU	UGAAU	ACAUGUGUUACGAAUUGC	UUUUAU	GCAAUUCAUAACGCAGUUGAAUACAUGUGUUACGAAUUGCUUUUAU	17.5	5	5	37.5	-17	1				16.6863	1.96078	0.117509	4.06059	0.971431	11.7509	1
171	TERM627	939961	939998	+	0.95	GGACUAUUCUUAACAUCU	CAU	ACAUGUAAGAAUAGUCC	UUUAAU	GGACUAUUCUUAACAUCUCAUACAUGUAAGAAUAGUCCUUUAAU	17.5	3	4	34.2105	-17	1				100.647	11.7451	0.116696	6.65316	3.55399	11.6696	1	1
172	TERM538	803922	803901	-	1	UGUGCAAAA	GUGA	UUUUGCACA	UUUUUU	UGUGCAAAAGUGAUUUUGCACAUUUUUU	9	4	6	36.3636	-11.7					102.51	11.9608	0.116679	6.67962	3.58024	11.6679
173	TERM1982	2796151	2796183	+	1	UGCCAACUAUAUC	AUCCCUA	GGUAUAGUUGGCA	UUUUUC	UGCCAACUAUAUCAUCCCUAGGUAUAGUUGGCAUUUUUC	13	7	5	42.4242	-18.4	1				17.4902	2.01961	0.115471	4.12847	1.01408	11.5471
174	TERM1386	2023097	2023141	+	1	AAACUUUGAGGUUGGGAA	AAUUUAAAA	UUCCCAACCUCAAAAUUA	UUUUUA	AAACUUUGAGGUUGGGAAAAUUUAAAAUUCCCAACCUCAAAAUUAUUUUUA	18	9	5	28.8889	-21.2	1				39.0588	4.4902	0.11496	5.28758	2.16678	11.496
175	TERM253	430226	430189	-	0.75	GCGACCUGUGGAUAUAU	GUCA	AUUGUUCACUAGGUCGC	UUUUUA	GCGACCUGUGGAUAUAUGUCAAUUGUUCACUAGGUCGCUUUUUA	14	4	5	47.3684	-19.5	1				164.471	18.6078	0.113138	7.36169	4.21784	11.3138	1	1
176	TERM1091	1642494	1642466	-	0.93	CCCUUGUGCAGUU	UCA	GGCUGUGCAAGGG	CUUUUU	CCCUUGUGCAGUUUCAGGCUGUGCAAGGGCUUUUU	13	3	5	58.6207	-18.7		1			263.529	29.2941	0.111161	8.04182	4.87254	11.1161
177	TERM1888	2632813	2632771	-	1	ACAGCAGUAAGACGAUUUC	AAUUA	GAAGUGGUCUUACUGCUGC	UUUUAG	ACAGCAGUAAGACGAUUUCAAUUAGAAGUGGUCUUACUGCUGCUUUUAG	19	5	4	41.8605	-26.2	1				80.3922	8.88235	0.110488	6.32898	3.15094	11.0488	1
178	TERM1379	2009579	2009618	+	0.88	GUCAACCAAGGAUUAA	AAUAGGAA	UCCAUCCUUGGUUGAC	UUUCUU	GUCAACCAAGGAUUAAAAUAGGAAUCCAUCCUUGGUUGACUUUCUU	16	8	5	40	-19.4	1				37.3137	4.09804	0.109827	5.22163	2.03493	10.9827
179	TERM1600	2287347	2287305	-	1	UAAAAUCUCGACACUAUA	AAAAUGG	UAUAGUGUCGAGAUUUUC	UUGCUU	UAAAAUCUCGACACUAUAAAAAUGGUAUAGUGUCGAGAUUUUCUUGCUU	18	7	4	30.2326	-22.2	1				21.1961	2.31373	0.109158	4.40573	1.21022	10.9158
180	TERM718	1035174	1035200	+	0.86	UCUGAUAAGGCA	AUU	UGUUUUAUCAGG	UUUUUU	UCUGAUAAGGCAAUUUGUUUUAUCAGGUUUUUU	12	3	6	33.3333	-10.2					85.7255	9.13725	0.106587	6.42165	3.19176	10.6587
181	TERM884	1304129	1304091	-	1	CGGUACAGAUAGGAA	ACUUAAAUA	UUCUUAUCUGUACCG	UUUUUU	CGGUACAGAUAGGAAACUUAAAUAUUCUUAUCUGUACCGUUUUUU	15	9	6	35.8974	-20.9	1				15.8235	1.62745	0.10285	3.984	0.702614	10.285
182	TERM428	672222	672251	+	0.78	CGCAAAGUUGAU	CAAAAU	AUCGAUUUUGUG	UUUUUU	CGCAAAGUUGAUCAAAAUAUCGAUUUUGUGUUUUUU	12	6	6	33.3333	-11.2				1	323.882	32.8824	0.101526	8.33933	5.03924	10.1526
183	TERM738	1055353	1055400	+	0.9	CCCCAUGUAUAAGGAUAUC	UGAAGUAGAUU	GAUAUCCCUAACAUGGGG	UUUUAU	CCCCAUGUAUAAGGAUAUCUGAAGUAGAUUGAUAUCCCUAACAUGGGGUUUUAU	18.5	11	5	41.6667	-22.3	1				17.6863	1.76471	0.0997783	4.14456	0.819428	9.97783	1
184	TERM1161	1740899	1740870	-	0.86	GCGCAAAUCUAA	CUUCAA	UAGGGUUUGCGC	UUUUUU	GCGCAAAUCUAACUUCAAUAGGGUUUGCGCUUUUUU	12	6	6	46.6667	-13.3					37.1961	3.68627	0.0991038	5.21708	1.88216	9.91038
185	TERM806	1159338	1159386	+	1	UGUGCAUCCCGAAAGUUAUACU	AAAG	AAUAUAACUUUAUGGGGUGCAUA	UUUUUA	UGUGCAUCCCGAAAGUUAUACUAAAGAAUAUAACUUUAUGGGGUGCAUAUUUUUA	22.5	4	5	34.6939	-23.7					99.7647	9.66667	0.0968947	6.64046	3.27302	9.68947	1	1
186	TERM1235	1821524	1821488	-	1	GAGCCAACCAUUGUUA	GACUA	UAACAACGGUUGGCUC	UUUAAU	GAGCCAACCAUUGUUAGACUAUAACAACGGUUGGCUCUUUAAU	16	5	4	45.9459	-22.7	1				38.7255	3.60784	0.0931646	5.27521	1.85114	9.31646	1
187	TERM1923	2685347	2685299	-	0.77	GACCUUAGCGAUAUUAGGAAC	AGGUG	GUUCUAAAUGCAUCGUUAAGGUC	UUUUUA	GACCUUAGCGAUAUUAGGAACAGGUGGUUCUAAAUGCAUCGUUAAGGUCUUUUUA	22	5	5	42.8571	-21.6	1				20.0392	1.86275	0.092955	4.32475	0.89743	9.2955	1
188	TERM1105	1668363	1668334	-	1	UAUCCGUCCUAU	UUGUAU	AUAGGAUGGAUA	UUUUUA	UAUCCGUCCUAUUUGUAUAUAGGAUGGAUAUUUUUA	12	6	5	33.3333	-16.6		1			1346.31	124.059	0.092147	10.3948	6.95488	9.2147
189	TERM370	605933	605976	+	0.78	CCCCUUAUUGCUACAUGUA	AAAAA	UACAUGUUUGAGAUAAGGGG	UUUUUA	CCCCUUAUUGCUACAUGUAAAAAAUACAUGUUUGAGAUAAGGGGUUUUUA	19.5	5	5	36.3636	-20.6					23.6667	2.13725	0.0903065	4.56478	1.09576	9.03065	1
190	TERM6	9705	9676	-	1	UAAGACUCCCCUA	CAUA	UAGGGAAGUCUUA	UUUUUU	UAAGACUCCCCUACAUAUAGGGAAGUCUUAUUUUUU	13	4	6	40	-14.5	1				45.1373	4.05882	0.0899218	5.49625	2.02106	8.99218	1
191	TERM1870	2611914	2611895	-	1	CAGUCUUG	AUUG	CGAGACUG	UUUUUU	CAGUCUUGAUUGCGAGACUGUUUUUU	8	4	6	50	-9.9	1				17.3725	1.52941	0.0880361	4.11874	0.612977	8.80361
192	TERM1722	2436681	2436714	+	0.82	CGGUAAACCCUA	AUUCAUAUUA	UAGAGUUUACCG	UUUUAU	CGGUAAACCCUAAUUCAUAUUAUAGAGUUUACCGUUUUAU	12	10	5	35.2941	-10.7	1				29.098	2.54902	0.0876011	4.86285	1.34994	8.76011	1
193	TERM393	634521	634473	-	0.76	AAAAACGGACAAGUUGCACA	UUAUAAAGC	UGCGAAACUUGUCCGUUUUA	UAUUUA	AAAAACGGACAAGUUGCACAUUAUAAAGCUGCGAAACUUGUCCGUUUUAUAUUUA	20	9	4	36.7347	-19.7	1				22.9216	2	0.0872541	4.51863	1	8.72541	1	1
194	TERM763	1086113	1086076	-	1	AACUAAAAAGAGGCAGG	UAAU	CUUGCCUCUUUUUAGUG	UAUAUC	AACUAAAAAGAGGCAGGUAAUCUUGCCUCUUUUUAGUGUAUAUC	17	4	3	36.8421	-23.8	1				16.8627	1.45098	0.0860465	4.07577	0.537028	8.60465
195	TERM777	1105394	1105424	+	0.9	CGAGGCAAGGGUA	CAUGA	UACUUUAGCCUCG	UUUUUG	CGAGGCAAGGGUACAUGAUACUUUAGCCUCGUUUUUG	13	5	5	51.6129	-13.2					64.9216	5.52941	0.0851706	6.02063	2.46713	8.51706	1
196	TERM188	316543	316506	-	1	ACGCCUGUCCCUUUAGU	UUUC	GCUAAUGAGACAGGCGC	UUUAUU	ACGCCUGUCCCUUUAGUUUUCGCUAAUGAGACAGGCGCUUUAUU	17	4	5	52.6316	-18.3	1				41.5098	3.47059	0.0836089	5.37538	1.79518	8.36089	1
197	TERM152	262345	262319	-	1	CCCUUAGCGUUG	CUU	UAAUGCUGAGGG	UUUUUA	CCCUUAGCGUUGCUUUAAUGCUGAGGGUUUUUA	12	3	5	51.8519	-15.6					37.3922	3.05882	0.0818039	5.22466	1.61298	8.18039
198	TERM817	1180544	1180577	+	0.88	GAAAUGACUUUGAUG	AUUA	UGUUGAAGUCAUUUC	UUUAUU	GAAAUGACUUUGAUGAUUAUGUUGAAGUCAUUUCUUUAUU	15	4	5	29.4118	-15.8					190.275	15.4118	0.0809975	7.57194	3.94596	8.09975
199	TERM1696	2408443	2408418	-	0.86	UAUCUCGGCA	CAAUGA	UGCUGGGAUA	UUUUUU	UAUCUCGGCACAAUGAUGCUGGGAUAUUUUUU	10	6	6	46.1538	-12.2					24.3137	1.96078	0.0806452	4.6037	0.971431	8.06452
200	TERM1460	2089664	2089697	+	0.95	CGAAUCACACACGG	AUUA	UCGUCGCUGUGAUUCG	UUUUUA	CGAAUCACACACGGAUUAUCGUCGCUGUGAUUCGUUUUUA	15	4	5	50	-12.5	1				16.1765	1.29412	0.08	4.01582	0.371969	8	1	1
201	TERM1366	1993437	1993476	+	1	GGUACUAAUGUUAAUCA	AAAUUA	UGACUAACAUUGGUACC	UUUUUA	GGUACUAAUGUUAAUCAAAAUUAUGACUAACAUUGGUACCUUUUUA	17	6	5	30	-19.5	1				30.0784	2.37255	0.0788787	4.91066	1.24644	7.88787	1
202	TERM225	373101	373148	+	1	CCCGCCCCCCUCUAGCUUA	AAAUGAUAAG	UAUAGCUAGAGGGGGCGGG	UAUUUC	CCCGCCCCCCUCUAGCUUAAAAUGAUAAGUAUAGCUAGAGGGGGCGGGUAUUUC	19	10	4	56.25	-31.8	1				224.216	17.6078	0.0785308	7.80874	4.13815	7.85308	1	1
203	TERM1796	2527368	2527396	+	0.81	CCAACCAUUGAU	UUCAAC	AUCUUGGUUGG	UUUUUU	CCAACCAUUGAUUUCAACAUCUUGGUUGGUUUUUU	11.5	6	6	41.3793	-10.7					121.373	9.4902	0.0781906	6.9233	3.24644	7.81906	1
204	TERM1694	2402739	2402698	-	1	GCGCUUGCUAGCAUCAUCUU	UUU	AAGAGGUACUAGCAAGCGC	UUUGUU	GCGCUUGCUAGCAUCAUCUUUUUAAGAGGUACUAGCAAGCGCUUUGUU	19.5	3	5	47.619	-23.7	1				26.3333	2	0.0759494	4.71882	1	7.59494	1
205	TERM341	565565	565603	+	1	GCACUUUAAAGCUAGUAG	GUU	CUGCUAACUUUAAAGUGC	UUUUUA	GCACUUUAAAGCUAGUAGGUUCUGCUAACUUUAAAGUGCUUUUUA	18	3	5	38.4615	-20.2	1				35.549	2.66667	0.0750138	5.15174	1.41504	7.50138	1
206	TERM376	611280	611245	-	0.95	UGAAGUUUGAUAGAUG	AUA	CAUUCUAUUAAACUUCC	UUUUUU	UGAAGUUUGAUAGAUGAUACAUUCUAUUAAACUUCCUUUUUU	16.5	3	6	27.7778	-14.9	1				399.627	29.451	0.0736961	8.64251	4.88024	7.36961
207	TERM1107	1670743	1670721	-	1	GAGCCUGAAC	UUU	GUUCAGGCUC	UUUUUA	GAGCCUGAACUUUGUUCAGGCUCUUUUUA	10	3	5	52.1739	-16.4	1				455.333	32.7255	0.0718715	8.83078	5.03234	7.18715
208	TERM101	166649	166616	-	1	CAGGUGCGUAUACCUU	CAU	AAGGUGACGCGCCUG	UUUUUU	CAGGUGCGUAUACCUUCAUAAGGUGACGCGCCUGUUUUUU	15.5	3	6	55.8824	-20.8					48.9608	3.43137	0.0700841	5.61355	1.77879	7.00841	1	1
209	TERM481	749539	749562	+	1	GCACUUGUGU	UUUU	GCACAAGUGC	UUUUUU	GCACUUGUGUUUUUGCACAAGUGCUUUUUU	10	4	6	45.8333	-16					49.6078	3.45098	0.0695652	5.6325	1.78701	6.95652
210	TERM696	1013328	1013347	+	1	GCUGUAGC	AUAU	GCUACGGC	UUUUUU	GCUGUAGCAUAUGCUACGGCUUUUUU	8	4	6	55	-13.3					390.549	26.8824	0.0688322	8.60936	4.74859	6.88322
211	TERM614	920961	920926	-	1	UCGCAUCAAAAGUUG	AAACUA	CAGCUUUUGAGGCGA	UUUUUU	UCGCAUCAAAAGUUGAAACUACAGCUUUUGAGGCGAUUUUUU	15	6	6	41.6667	-17.4	1				32.5098	2.19608	0.0675513	5.0228	1.13493	6.75513	1
212	TERM1163	1744640	1744598	-	1	GAGCCUACUCAUAUUCAUUC	CUAA	GAAUGUAAUGAGUAGGCUC	UUAAUG	GAGCCUACUCAUAUUCAUUCCUAAGAAUGUAAUGAGUAGGCUCUUAAUG	19.5	4	3	39.5349	-25.3	1				20.2941	1.35294	0.0666667	4.34299	0.436099	6.66667	1
213	TERM232	386494	386469	-	0.76	CAGAGGUGAC	AGUAGC	GUUGCCUCUG	UUUCCU	CAGAGGUGACAGUAGCGUUGCCUCUGUUUCCU	10	6	4	57.6923	-14.8	1				53.9804	3.58824	0.0664729	5.75436	1.84327	6.64729
214	TERM536	803162	803130	-	1	CAGUCUGAAACGUC	UCAAU	GAUGUUUCAGACUG	UUUUUU	CAGUCUGAAACGUCUCAAUGAUGUUUCAGACUGUUUUUU	14	5	6	42.4242	-21.6					25.9804	1.70588	0.0656604	4.69935	0.770518	6.56604
215	TERM1708	2420220	2420249	+	0.95	UGCCGAGAUU	UCCACAUAAU	AAUCUCGGCA	UUUUUA	UGCCGAGAUUUCCACAUAAUAAUCUCGGCAUUUUUA	10	10	5	43.3333	-14.5	1				15.6667	1	0.0638298	3.96963	0	6.38298
216	TERM163	274720	274766	+	1	GCGACCAAUUUUGCAGUGUUACG	AAU	UGUAAACUGCGAACUGGUCGC	UUUUUA	GCGACCAAUUUUGCAGUGUUACGAAUUGUAAACUGCGAACUGGUCGCUUUUUA	22	3	5	46.8085	-23.7	1				16.7059	1.05882	0.0633803	4.06228	0.0824622	6.33803	1
217	TERM182	302188	302206	+	1	CCGGUACA	UCA	UGUGCCGG	UAUUUU	CCGGUACAUCAUGUGCCGGUAUUUU	8	3	5	63.1579	-11.5					27.8627	1.76471	0.0633357	4.80027	0.819428	6.33357
218	TERM704	1023225	1023264	+	1	GCGUAAUAUGUAGUCCUAA	CAA	UUAGGUAACAUAUUACGC	UUUUAU	GCGUAAUAUGUAGUCCUAACAAUUAGGUAACAUAUUACGCUUUUAU	18.5	3	5	35	-18.3	1				17.9216	1.11765	0.0623632	4.16363	0.160465	6.23632	1
219	TERM558	839347	839316	-	0.89	GCAAUGUCAGU	UCACACUAUU	ACUGACAUUGC	UUUUAG	GCAAUGUCAGUUCACACUAUUACUGACAUUGCUUUUAG	11	10	4	40.625	-16.1	1				394.216	24.4118	0.0619249	8.62284	4.6095	6.19249
220	TERM200	349056	349097	+	0.9	CAGGUUAUCACAACAGUA	UUAAU	UACAUGUUGGCAUAACCUG	UUUUUA	CAGGUUAUCACAACAGUAUUAAUUACAUGUUGGCAUAACCUGUUUUUA	18.5	5	5	35.7143	-17.1	1				86.9412	5.27451	0.0606676	6.44197	2.39904	6.06676	1
221	TERM1711	2425201	2425242	+	0.86	CAGCAGUAAAAUAAUUUUC	AAUUA	GAAAAUAUCUUACUGCUG	UUCUCU	CAGCAGUAAAAUAAUUUUCAAUUAGAAAAUAUCUUACUGCUGUUCUCU	18.5	5	4	26.1905	-15.8	1				15.549	0.941176	0.0605296	3.95875	0	6.05296	1		1	CAGCAGUAAGAUAAUUUUCAAUUAGAAAAUAUCUUACUGCUGUUCUCU	A10G
222	TERM1697	2411702	2411665	-	1	UAAAUAAAAGAGGAGGC	GAAG	GCCUCCUCUUUUAUUUA	UGAGUU	UAAAUAAAAGAGGAGGCGAAGGCCUCCUCUUUUAUUUAUGAGUU	17	4	3	36.8421	-27.9	1				27.9216	1.66667	0.059691	4.80331	0.736966	5.9691
223	TERM736	1051779	1051814	+	1	GACUUUCGUCCCUUA	UUUUU	UAAGAGGAUGAAAGUC	UUUUUU	GACUUUCGUCCCUUAUUUUUUAAGAGGAUGAAAGUCUUUUUU	15.5	5	6	36.1111	-19.9		1			609.078	36.1765	0.0593954	9.25048	5.17698	5.93954	1	1
224	TERM708	1026806	1026844	+	0.82	GUGGCUGUUAUGUUGUC	UUCUU	GAUGACAUGUCAGUCAC	UUUUAU	GUGGCUGUUAUGUUGUCUUCUUGAUGACAUGUCAGUCACUUUUAU	17	5	5	43.5897	-19					238.314	14	0.0587461	7.89672	3.80735	5.87461	1
225	TERM857	1268355	1268319	-	1	ACGGCAGAUGCUUUAGA	UUA	UCUAUAGCAUUUGCCGC	UUUUUA	ACGGCAGAUGCUUUAGAUUAUCUAUAGCAUUUGCCGCUUUUUA	17	3	5	43.2432	-21.3					17.2353	1	0.0580205	4.10729	0	5.80205	1
226	TERM1392	2027373	2027339	-	1	UAACCCCAAGUCUGCU	GGU	ACCAGACUUGGGGUUG	UGUAGU	UAACCCCAAGUCUGCUGGUACCAGACUUGGGGUUGUGUAGU	16	3	3	54.2857	-22.8					122.098	7.07843	0.0579733	6.9319	2.82343	5.79733
227	TERM297	512960	512995	+	1	GCGCCUCUAACAAUACA	AUU	UGUAUGUUAGUGGUGC	UUUUUU	GCGCCUCUAACAAUACAAUUUGUAUGUUAGUGGUGCUUUUUU	16.5	3	6	41.6667	-17.7		1			573.235	33.1569	0.0578416	9.16298	5.05124	5.78416	1	1	1	GCGCCUCUAACAAUACAACUUGUAUGUUAGUGGUGCUUUUUU	U19C
228	TERM551	815685	815709	+	1	GCUCAGUAACG	UGA	UGUUGCUGGGC	UUUUUA	GCUCAGUAACGUGAUGUUGCUGGGCUUUUUA	11	3	5	56	-14.5					23.8824	1.37255	0.0574713	4.57787	0.456858	5.74713
229	TERM392	629699	629728	+	0.75	CCGAGGAAAUCC	UUAAAU	GGAGAUUCUCGG	UUUUUU	CCGAGGAAAUCCUUAAAUGGAGAUUCUCGGUUUUUU	12	6	6	46.6667	-14.4	1				40.4706	2.31373	0.0571705	5.3388	1.21022	5.71705	1
230	TERM224	373148	373101	-	1	CCCGCCCCCUCUAGCUAUA	CUUAUCAUUU	UAAGCUAGAGGGGGGCGGG	UUAUUU	CCCGCCCCCUCUAGCUAUACUUAUCAUUUUAAGCUAGAGGGGGGCGGGUUAUUU	19	10	5	56.25	-31.5	1				504.294	28.6471	0.0568063	8.97812	4.84032	5.68063	1	1
231	TERM464	721312	721354	+	1	UCGGAUGAAUGUGUUAAUCU	AUGGC	AGAUUACACGUCAUCCGA	UUUUUU	UCGGAUGAAUGUGUUAAUCUAUGGCAGAUUACACGUCAUCCGAUUUUUU	19	5	6	41.8605	-20.4	1				34.0784	1.92157	0.0563867	5.09079	0.942285	5.63867	1	1
232	TERM1948	2721151	2721121	-	0.95	UUCCCGAACAC	CUUGUUAUA	GUGCUCGGGAA	UUUUUU	UUCCCGAACACCUUGUUAUAGUGCUCGGGAAUUUUUU	11	9	6	48.3871	-12.6	1				127.804	7.17647	0.0561522	6.99779	2.84327	5.61522	1
233	TERM539	805289	805251	-	1	GCGUUAUACAAAAGACAU	ACUU	GUGUCUAUGUAUAACGC	UUUAUU	GCGUUAUACAAAAGACAUACUUGUGUCUAUGUAUAACGCUUUAUU	17.5	4	5	35.8974	-19.3	1				18.9608	1.03922	0.0548087	4.24495	0.0554951	5.48087	1
234	TERM1808	2538102	2538143	+	1	GCACACUUAAAAGUCAGU	AUCAAA	ACUCACUUUUAAGCGUGC	UUUAUU	GCACACUUAAAAGUCAGUAUCAAAACUCACUUUUAAGCGUGCUUUAUU	18	6	5	38.0952	-18.3	1				90.1765	4.92157	0.0545771	6.49468	2.29912	5.45771	1
235	TERM1287	1873831	1873867	+	0.79	GAGAUGACAUUAGAAAU	UAGAU	AUUUCUUGUCAUCUC	UUUUUU	GAGAUGACAUUAGAAAUUAGAUAUUUCUUGUCAUCUCUUUUUU	16	5	6	29.7297	-16.8					250.412	13.5686	0.0541853	7.96816	3.7622	5.41853	1	1
236	TERM472	734912	734872	-	1	GAGGGGAGCAAUGAUUAAG	ACC	UUUAACCAUUGUUCCCCUC	UUUUAA	GAGGGGAGCAAUGAUUAAGACCUUUAACCAUUGUUCCCCUCUUUUAA	19	3	4	46.3415	-23.7	1				70.2353	3.80392	0.0541597	6.13412	1.92749	5.41597	1
237	TERM1152	1725332	1725355	+	1	CCAAGUGCA	ACUUUC	UGCACUUGG	UUUUUU	CCAAGUGCAACUUUCUGCACUUGGUUUUUU	9	6	6	50	-13.9	1				90.6078	4.88235	0.0538844	6.50156	2.28758	5.38844
238	TERM1634	2325146	2325102	-	1	GCCCCCUUUACCACAAUAUGU	AAAU	GUAUAUUGUGAAAAGGGGGC	UUUUAU	GCCCCCUUUACCACAAUAUGUAAAUGUAUAUUGUGAAAAGGGGGCUUUUAU	20.5	4	5	42.2222	-25.5	1				22.2745	1.19608	0.0536972	4.47732	0.258312	5.36972	1
239	TERM191	329267	329288	+	1	GUGACUGGU	AGAA	AUCAGUCAC	UUUGUC	GUGACUGGUAGAAAUCAGUCACUUUGUC	9	4	4	45.4545	-12.1					42.5686	2.27451	0.0534316	5.41172	1.18556	5.34316
240	TERM1913	2670225	2670265	+	1	GCUUGGACAGUUUUCAAAU	UAU	AUUUGAUGGCUGACCAAGC	UUAUUU	GCUUGGACAGUUUUCAAAUUAUAUUUGAUGGCUGACCAAGCUUAUUU	19	3	5	39.0244	-19.4	1				25.4314	1.33333	0.0524287	4.66854	0.415037	5.24287	1
241	TERM1977	2778610	2778660	+	0.93	CACGCGGUGGGCGAAAUCAGUU	UGAAUU	GACUGACUUCGUUUUACCGCGUG	UUUAAU	CACGCGGUGGGCGAAAUCAGUUUGAAUUGACUGACUUCGUUUUACCGCGUGUUUAAU	22.5	6	4	50.9804	-28.4	1				37.4118	1.92157	0.0513627	5.22542	0.942285	5.13627	1
242	TERM1295	1887885	1887844	-	1	UAAAGUUUGGGCAUUACA	GGUAGA	UGUAGUGUUCAAGCUUUA	UUUUUU	UAAAGUUUGGGCAUUACAGGUAGAUGUAGUGUUCAAGCUUUAUUUUUU	18	6	6	35.7143	-21.3	1				18.0196	0.921569	0.0511425	4.1715	0	5.11425
243	TERM1531	2195797	2195761	-	0.87	UGGCGACUUUUAUUUCA	CUA	UGUUAUAAGAGUUGCCA	UUUUGU	UGGCGACUUUUAUUUCACUAUGUUAUAAGAGUUGCCAUUUUGU	17	3	5	35.1351	-17					59.9216	3.05882	0.0510471	5.905	1.61298	5.10471
244	TERM1896	2642160	2642138	-	0.89	GGGCCAUCC	AUUGC	GGUUGGCUC	UUUUUA	GGGCCAUCCAUUGCGGUUGGCUCUUUUUA	9	5	5	65.2174	-11.8	1				28.4902	1.45098	0.0509291	4.83239	0.537028	5.09291	1
245	TERM307	521236	521267	+	1	UAAAACCCCGUUAU	UUUG	AUAACGGGGUUUUA	UUCAUU	UAAAACCCCGUUAUUUUGAUAACGGGGUUUUAUUCAUU	14	4	4	34.375	-19				1	559.118	28.1569	0.0503595	9.12701	4.81541	5.03595
246	TERM1238	1823300	1823325	+	1	GGGGGGCGA	AAUUCGAG	UCGCCCCUC	UUUUAA	GGGGGGCGAAAUUCGAGUCGCCCCUCUUUUAA	9	8	4	69.2308	-17.6	1				219.784	11.0588	0.0503167	7.77994	3.46713	5.03167
247	TERM1310	1907151	1907126	-	0.95	GUUAAACGAC	AUGAAA	GUUGUUUAAC	UUUUUU	GUUAAACGACAUGAAAGUUGUUUAACUUUUUU	10	6	6	30.7692	-10.6					33.5686	1.68627	0.0502336	5.06904	0.753839	5.02336
248	TERM355	574282	574242	-	0.78	UCGCACGAUACGCCUCC	GAAUGAA	GAAGGUUUAUUGUGCGA	UUCUUU	UCGCACGAUACGCCUCCGAAUGAAGAAGGUUUAUUGUGCGAUUCUUU	17	7	5	48.7805	-17.4	1				51.2549	2.54902	0.0497322	5.67962	1.34994	4.97322	1
249	TERM583	877309	877349	+	1	GACAUAAGGCAUGGACAA	UUAU	UAGUCCAAGACCUUAUGUC	UUUUUU	GACAUAAGGCAUGGACAAUUAUUAGUCCAAGACCUUAUGUCUUUUUU	18.5	4	6	39.0244	-19.5	1				222.098	11.0196	0.049616	7.79505	3.462	4.9616	1
250	TERM1087	1638012	1637966	-	0.85	CUGACUAGUUCGCAAGCAUA	GUAGAA	UAUGCCUCGUGUACUAGUCAG	UUUUGA	CUGACUAGUUCGCAAGCAUAGUAGAAUAUGCCUCGUGUACUAGUCAGUUUUGA	20.5	6	4	44.6809	-21.2	1				156.588	7.70588	0.0492111	7.29083	2.94596	4.92111	1
251	TERM1989	2807168	2807140	-	0.86	GGGUGUGACAUGA	AGU	UUGUGUCAUAUCC	UUUUUG	GGGUGUGACAUGAAGUUUGUGUCAUAUCCUUUUUG	13	3	5	44.8276	-14.9	1				126.608	6.17647	0.0487843	6.98422	2.62678	4.87843
252	TERM1470	2111702	2111722	+	1	CGUCCCAAU	AAU	AUUGGGACG	UUUUUU	CGUCCCAAUAAUAUUGGGACGUUUUUU	9	3	6	47.619	-12.1		1			138.392	6.7451	0.048739	7.11262	2.75384	4.8739
253	TERM1530	2194786	2194740	-	0.85	GGCCAUUUAUAUAGCGUUUAUU	UAA	AACAACGCGCAUAUAAAUGGUC	UUUUUC	GGCCAUUUAUAUAGCGUUUAUUUAAAACAACGCGCAUAUAAAUGGUCUUUUUC	22	3	5	34.0426	-19.4	1				70.6863	3.39216	0.0479889	6.14336	1.7622	4.79889	1	1
254	TERM292	501647	501678	+	0.89	UAUCUCCUUCAAA	CUUAGC	UUUGGAGGAGUUA	UUUUUU	UAUCUCCUUCAAACUUAGCUUUGGAGGAGUUAUUUUUU	13	6	6	37.5	-12.1	1				22.5882	1.07843	0.0477431	4.4975	0.108934	4.77431
255	TERM887	1305842	1305888	+	1	UAAACAAGGCGAUUUCUAUC	AUACUCA	GAUAGAAGUCGCCUUGUUCG	UUUUCA	UAAACAAGGCGAUUUCUAUCAUACUCAGAUAGAAGUCGCCUUGUUCGUUUUCA	20	7	4	40.4255	-27.7	1				18.5882	0.882353	0.0474684	4.21632	0	4.74684
256	TERM1549	2217016	2216984	-	1	GCACCCUUUUAG	AUUAAUCGA	CUAGAAGGGUGC	UUUUUU	GCACCCUUUUAGAUUAAUCGACUAGAAGGGUGCUUUUUU	12	9	6	45.4545	-18.5				1	88.5686	4.09804	0.0462696	6.46872	2.03493	4.62696
257	TERM196	337631	337659	+	0.83	GAGUGAUGACAUU	UAA	AAUGGCAGCGCUC	UUUUAU	GAGUGAUGACAUUUAAAAUGGCAGCGCUCUUUUAU	13	3	5	44.8276	-8.1					23.8431	1.09804	0.0460526	4.5755	0.13493	4.60526	1
258	TERM1685	2392682	2392655	-	0.79	GUCGGUAAAGGU	GUGU	AUCUUUAUCGGC	UUAUUU	GUCGGUAAAGGUGUGUAUCUUUAUCGGCUUAUUU	12	4	5	46.4286	-13.2					45.902	2.09804	0.045707	5.52048	1.06904	4.5707
259	TERM485	753911	753933	+	1	CCGAGGCUCU	AAA	AGGGCGUCGG	UUUUUG	CCGAGGCUCUAAAAGGGCGUCGGUUUUUG	10	3	5	65.2174	-12.8					43.8824	2	0.0455764	5.45557	1	4.55764	1
260	TERM841	1239019	1239068	+	1	CGCUUCAUAUAAAGGUCGAGUCA	AUAUA	UGAUACGACUUUAUAUGAAGCG	UUUUAU	CGCUUCAUAUAAAGGUCGAGUCAAUAUAUGAUACGACUUUAUAUGAAGCGUUUUAU	22.5	5	5	36	-24.3	1				19.451	0.882353	0.0453629	4.28177	0	4.53629	1
261	TERM668	978002	977944	-	1	UCAAAUGCUCCCUUCAAAGUAGACAUU	GAAUA	AAUGAAGGCUUUGAAGGGAGCAUUUCA	CUUUGU	UCAAAUGCUCCCUUCAAAGUAGACAUUGAAUAAAUGAAGGCUUUGAAGGGAGCAUUUCACUUUGU	27	5	4	37.2881	-31.8	1				108.765	4.82353	0.0443483	6.76507	2.27009	4.43483	1
262	TERM699	1020072	1020022	-	0.88	CCAUUAAAAUGUUGGUUGU	AUCUAAUAAUUA	ACAACUUAACAUUUUAAUGG	UUUUUC	CCAUUAAAAUGUUGGUUGUAUCUAAUAAUUAACAACUUAACAUUUUAAUGGUUUUUC	19.5	12	5	23.5294	-18.8	1				59.3137	2.60784	0.0439669	5.89029	1.38286	4.39669	1	1
263	TERM271	466528	466554	+	1	GAGUGUUGGGCA	UUA	UGUUCAAUACUC	UUUUUA	GAGUGUUGGGCAUUAUGUUCAAUACUCUUUUUA	12	3	5	40.7407	-14					446.902	19.6078	0.043875	8.80381	4.29336	4.3875
264	TERM189	316507	316542	+	1	CGCCUGUCUCAUUAG	CGAAAA	CUAAAGGGACAGGCG	UAUCUG	CGCCUGUCUCAUUAGCGAAAACUAAAGGGACAGGCGUAUCUG	15	6	3	52.7778	-21	1				21.1176	0.921569	0.0436397	4.40038	0	4.36397	1
265	TERM1101	1658556	1658534	-	1	CACCAGAAG	UGAAU	CUUCUGGUG	UUUUUU	CACCAGAAGUGAAUCUUCUGGUGUUUUUU	9	5	6	47.8261	-13.7					551.824	23.9804	0.0434566	9.10806	4.58378	4.34566
266	TERM1494	2154278	2154323	+	1	UCCCUCUUUGAAGUACACAUU	GUAA	AAUGUACACUCUAAAGAGGGA	UUUUGU	UCCCUCUUUGAAGUACACAUUGUAAAAUGUACACUCUAAAGAGGGAUUUUGU	21	4	5	36.9565	-20.3	1				246.373	10.6667	0.0432949	7.9447	3.41504	4.32949	1
267	TERM565	846740	846784	+	0.9	CUGCUAGCUGAAAUGUUAUGAG	AUA	UUCAUAACUACGGCUAGCAG	UUUUUU	CUGCUAGCUGAAAUGUUAUGAGAUAUUCAUAACUACGGCUAGCAGUUUUUU	21	3	6	40	-22.7	1				54.1765	2.33333	0.0430691	5.75959	1.22239	4.30691	1
268	TERM1202	1796390	1796349	-	1	CAGCAGUAAGAUAAUUUUC	AAUUA	GAAAAUAUCUUACUGCUG	UUCUCU	CAGCAGUAAGAUAAUUUUCAAUUAGAAAAUAUCUUACUGCUGUUCUCU	18.5	5	4	28.5714	-22	1				18.8431	0.803922	0.0426639	4.23597	0	4.26639	1	1
269	TERM1889	2632772	2632812	+	1	CAGCAGUAAGACCACUUC	UAAUU	GAAAUCGUCUUACUGCUG	UUCUCU	CAGCAGUAAGACCACUUCUAAUUGAAAUCGUCUUACUGCUGUUCUCU	18	5	4	41.4634	-20.5	1				375.137	15.8627	0.0422852	8.55127	3.98757	4.22852	1
270	TERM1534	2199237	2199181	-	0.76	UCAAAUAAAUCGGACAAAUGUUAAAG	AUUUUA	CUUUUUCAUUUGUUCGAUUUUUUGA	CUUUGA	UCAAAUAAAUCGGACAAAUGUUAAAGAUUUUACUUUUUCAUUUGUUCGAUUUUUUGACUUUGA	25.5	6	3	22.807	-22.5	1				48.1765	2.01961	0.041921	5.59026	1.01408	4.1921	1
271	TERM149	255352	255318	-	1	CGUCUAUAUCCCAGUU	AUA	AACUGGAGUAUAGACG	UUUUUU	CGUCUAUAUCCCAGUUAUAAACUGGAGUAUAGACGUUUUUU	16	3	6	40	-18.4	1				49.1569	2.05882	0.0418827	5.61932	1.04182	4.18827	1
272	TERM405	644072	644110	+	1	UGCUAUGAAAGGCACUU	UAUUAU	AAGGCUUUUCAUAGCA	UUUUUU	UGCUAUGAAAGGCACUUUAUUAUAAGGCUUUUCAUAGCAUUUUUU	16.5	6	6	33.3333	-20.4					32.451	1.33333	0.0410876	5.02019	0.415037	4.10876	1	1
273	TERM1803	2530820	2530769	-	1	GCACGCAUACUUUGUAGUCAG	UUAUCUGUU	CUGACAUAUAAAGCGUGCGUGC	UUUUUU	GCACGCAUACUUUGUAGUCAGUUAUCUGUUCUGACAUAUAAAGCGUGCGUGCUUUUUU	21.5	9	6	44.2308	-27.1					117.863	4.82353	0.040925	6.88096	2.27009	4.0925	1	1
274	TERM93	141582	141602	+	0.86	GGGCUGUGU	UUG	GCAUAGCCC	UUUAGA	GGGCUGUGUUUGGCAUAGCCCUUUAGA	9	3	3	61.9048	-14.4				1	111.627	4.5098	0.0404005	6.80255	2.17306	4.04005
275	TERM1918	2678052	2678091	+	1	CCCGAGAUUUUAGUAUGA	UUCA	UUUCACUAAAAUCUCGGG	UUUCUA	CCCGAGAUUUUAGUAUGAUUCAUUUCACUAAAAUCUCGGGUUUCUA	18	4	4	37.5	-20.7	1				61.5098	2.45098	0.039847	5.94274	1.29336	3.9847
276	TERM1718	2432977	2432952	-	1	GGUGAGAUGUU	UUCU	AACAUCUCAUC	UUUUUU	GGUGAGAUGUUUUCUAACAUCUCAUCUUUUUU	11	4	6	38.4615	-14.6					39.5882	1.54902	0.0391283	5.307	0.631355	3.91283
277	TERM165	276239	276268	+	1	GCAAAGUCACAUU	UUCU	AAUGUGGCUUUGC	UUAUCA	GCAAAGUCACAUUUUCUAAUGUGGCUUUGCUUAUCA	13	4	3	40	-18.2				1	1128	43.9216	0.0389376	10.1396	5.45686	3.89376
278	TERM430	672897	672855	-	1	CACCCCUAAUAUUGUUAUC	AUCA	GCUAAACAAUGUUAGGGGUG	UUUGUU	CACCCCUAAUAUUGUUAUCAUCAGCUAAACAAUGUUAGGGGUGUUUGUU	19.5	4	5	39.5349	-22.6	1				65.8235	2.54902	0.0387251	6.04053	1.34994	3.87251
279	TERM150	255318	255352	+	1	CGUCUAUACUCCAGUU	UAU	AACUGGGAUAUAGACG	UUUUUA	CGUCUAUACUCCAGUUUAUAACUGGGAUAUAGACGUUUUUA	16	3	5	40	-18.7	1				40	1.4902	0.0372549	5.32193	0.575502	3.72549	1
280	TERM1805	2535388	2535436	+	0.93	GCCCUCAGAUAAGACUAAGGUU	ACA	AACCUUAAUUCAUAUUCUGAGGGC	UUUAAU	GCCCUCAGAUAAGACUAAGGUUACAAACCUUAAUUCAUAUUCUGAGGGCUUUAAU	23	3	4	40.8163	-23	1				26.8824	1	0.0371991	4.74859	0	3.71991	1
281	TERM834	1223439	1223485	+	1	CUGAGUCGUAUAAAUGUAUUU	AUAAC	AGAUCCAUUUAUGCUACUCAG	UUUUUU	CUGAGUCGUAUAAAUGUAUUUAUAACAGAUCCAUUUAUGCUACUCAGUUUUUU	21	5	6	31.9149	-17.9					17.6471	0.627451	0.0355556	4.14136	0	3.55556	1
282	TERM1119	1682432	1682414	-	1	GAGAUGGC	AUU	GUCAUCUC	UUUUUU	GAGAUGGCAUUGUCAUCUCUUUUUU	8	3	6	47.3684	-9.6					120.902	4.29412	0.0355174	6.91769	2.10236	3.55174
283	TERM1244	1832931	1832959	+	1	UCCCCUCACUA	CCGCAAA	UAGUGAGGGGA	UUGGUG	UCCCCUCACUACCGCAAAUAGUGAGGGGAUUGGUG	11	7	3	55.1724	-18.8					765	27.1176	0.0354479	9.57932	4.76116	3.54479
284	TERM1884	2623240	2623206	-	1	CGGUAAUUUCUAUUU	CAACA	AAAUGGGAAUUGCCG	UUUUGU	CGGUAAUUUCUAUUUCAACAAAAUGGGAAUUGCCGUUUUGU	15	5	5	37.1429	-16.1					17.2549	0.607843	0.0352273	4.10893	0	3.52273
285	TERM808	1160115	1160133	+	1	GGGUACCA	UAA	UGGUGCCC	UUUUUC	GGGUACCAUAAUGGUGCCCUUUUUC	8	3	5	57.8947	-13					249.333	8.72549	0.0349953	7.96193	3.12524	3.49953
286	TERM952	1375522	1375549	+	0.9	CACGUGUUACUU	AUUU	AAGUGAUGCGUG	UUUUUU	CACGUGUUACUUAUUUAAGUGAUGCGUGUUUUUU	12	4	6	39.2857	-13.2					64.549	2.2549	0.0349332	6.01232	1.17306	3.49332
287	TERM1200	1796397	1796342	-	1	UAAAAAACAGCAGUAAGAUAAUUUUC	AAUUA	GAAAAUAUCUUACUGCUGUUCUCUA	UUUAUA	UAAAAAACAGCAGUAAGAUAAUUUUCAAUUAGAAAAUAUCUUACUGCUGUUCUCUAUUUAUA	25.5	5	4	25	-24.7	1				23.0588	0.803922	0.0348639	4.52725	0	3.48639	1	1
288	TERM842	1242188	1242221	+	0.76	UUUCACCCUAAAUG	AUAAUG	UGUUUUGGGUGAAA	UUUUUU	UUUCACCCUAAAUGAUAAUGUGUUUUGGGUGAAAUUUUUU	14	6	6	32.3529	-12.4					28.7843	1	0.0347411	4.84721	0	3.47411	1
289	TERM372	609235	609269	+	0.89	UAACCGACAAGU	UAAAUCGCAAU	ACUUGUCGGUUA	UUUUAU	UAACCGACAAGUUAAAUCGCAAUACUUGUCGGUUAUUUUAU	12	11	5	37.1429	-16.3					109.902	3.78431	0.0344335	6.78007	1.92003	3.44335
290	TERM948	1367361	1367323	-	0.85	UUAGAACCAGGGUGAUG	CAAUU	CGUUAUCCUGGUUUUAA	UUUAAA	UUAGAACCAGGGUGAUGCAAUUCGUUAUCCUGGUUUUAAUUUAAA	17	5	3	38.4615	-21					43.6863	1.4902	0.0341113	5.44911	0.575502	3.41113
291	TERM1526	2190010	2190044	+	1	CCGGUACUUUCAAUGU	UUA	ACAAUGAAAGUACCGG	UUUUAU	CCGGUACUUUCAAUGUUUAACAAUGAAAGUACCGGUUUUAU	16	3	5	40	-20.4	1				29.7843	1	0.0335747	4.89648	0	3.35747
292	TERM1197	1794429	1794404	-	1	GAGGUUUUCA	UUAAGU	UGAAAACCUC	UUUUUG	GAGGUUUUCAUUAAGUUGAAAACCUCUUUUUG	10	6	5	34.6154	-14.1	1				33.6078	1.09804	0.0326721	5.07073	0.13493	3.26721
293	TERM1395	2028984	2029017	+	0.95	CCAAUAAUCUGA	UGAGUAUGAC	UCGGAUUAUUGG	UUUUUU	CCAAUAAUCUGAUGAGUAUGACUCGGAUUAUUGGUUUUUU	12	10	6	38.2353	-13.4	1				31	1	0.0322581	4.9542	0	3.22581
294	TERM356	574242	574282	+	0.85	UCGCACAAUAAACCUUC	UUCAUUC	GGAGGCGUAUCGUGCGA	UUUUUU	UCGCACAAUAAACCUUCUUCAUUCGGAGGCGUAUCGUGCGAUUUUUU	17	7	6	48.7805	-17	1				175.275	5.64706	0.0322184	7.45347	2.4975	3.22184	1
295	TERM120	208956	208995	+	1	AAAGCAUAUGCAACUUCA	AGAG	UGAAGGGGCAUAUGCUUC	UUUUUC	AAAGCAUAUGCAACUUCAAGAGUGAAGGGGCAUAUGCUUCUUUUUC	18	4	5	42.5	-21.5					78.2157	2.47059	0.0315869	6.28939	1.30485	3.15869	1
296	TERM1027	1529062	1529024	-	0.82	CCUUUAUAUUGAUUUUCG	GAU	UGAAUUUCAGUAUGAAGG	UUUUAU	CCUUUAUAUUGAUUUUCGGAUUGAAUUUCAGUAUGAAGGUUUUAU	18	3	5	30.7692	-16.3					31.9608	1	0.0312883	4.99823	0	3.12883	1
297	TERM1885	2626343	2626294	-	0.76	CACUCAUUAUUUAAGGCGCAU	CAUUAC	GUGGGUCAUUGAAAUAAUGAGUG	UUUUUU	CACUCAUUAUUUAAGGCGCAUCAUUACGUGGGUCAUUGAAAUAAUGAGUGUUUUUU	22	6	6	38	-19					22.1176	0.686275	0.0310284	4.46713	0	3.10284	1
298	TERM1529	2194740	2194786	+	0.81	GACCAUUUAUAUGCGCGUUGUU	UUA	AAUAAACGCUAUAUAAAUGGCC	UUUUAU	GACCAUUUAUAUGCGCGUUGUUUUAAAUAAACGCUAUAUAAAUGGCCUUUUAU	22	3	5	34.0426	-17.3	1				196.608	6.05882	0.0308168	7.61918	2.59904	3.08168	1	1
299	TERM1140	1710881	1710852	-	1	GAUUAGUAGUCA	AAAUUG	UGGCUACUAAUC	UUUUUU	GAUUAGUAGUCAAAAUUGUGGCUACUAAUCUUUUUU	12	6	6	33.3333	-15.6					26.3333	0.803922	0.0305287	4.71882	0	3.05287
300	TERM1678	2378907	2378874	-	1	GCUGAUUUCUAUUAA	UUAU	UUGAUAGAAAUCAGC	UUUUUU	GCUGAUUUCUAUUAAUUAUUUGAUAGAAAUCAGCUUUUUU	15	4	6	26.4706	-19.7	1				290.647	8.82353	0.0303582	8.18312	3.14136	3.03582
301	TERM171	289932	289958	+	0.87	GACUAAACAA	UAAAGCU	UUGUUUAGUC	UUUUUA	GACUAAACAAUAAAGCUUUGUUUAGUCUUUUUA	10	7	5	29.6296	-11.4					15.6471	0.470588	0.0300752	3.96782	0	3.00752
302	TERM1378	2009618	2009579	-	0.95	GUCAACCAAGGAUGGA	UUCCUAUU	UUAAUCCUUGGUUGAC	UCUUUA	GUCAACCAAGGAUGGAUUCCUAUUUUAAUCCUUGGUUGACUCUUUA	16	8	4	40	-21	1				33.2549	1	0.0300708	5.0555	0	3.00708
303	TERM466	722724	722699	-	1	CAGUAAGUCAU	UUAA	AUGGCUUACUG	UUUUUU	CAGUAAGUCAUUUAAAUGGCUUACUGUUUUUU	11	4	6	34.6154	-13.2					524.314	15.7059	0.0299551	9.03429	3.97323	2.99551			1	UUUAUCGUCAUUUAAAUGGCUUACUGUUUUUU	Six first nt changed
304	TERM1080	1628034	1628010	-	0.89	CGUUCGUCC	CUUUUGA	GGAUGGGCG	UUUUUU	CGUUCGUCCCUUUUGAGGAUGGGCGUUUUUU	9	7	6	60	-11.1		1			802.098	23.7647	0.0296282	9.64763	4.57075	2.96282
305	TERM631	941991	942023	+	1	GCUUUUCUUAGACG	UAUG	UGUUCUAAGAAAAGC	UUUUUU	GCUUUUCUUAGACGUAUGUGUUCUAAGAAAAGCUUUUUU	14.5	4	6	36.3636	-15.2	1				359.549	10.6471	0.0296123	8.49004	3.41238	2.96123
306	TERM1892	2635969	2635998	+	0.91	UGAGCAUCAGGU	CGCCCUU	GCCUGUGCUCA	UUUUUU	UGAGCAUCAGGUCGCCCUUGCCUGUGCUCAUUUUUU	11.5	7	6	60	-14.7	1				102.412	3	0.0292935	6.67824	1.58496	2.92935	1	1
307	TERM1804	2533974	2533932	-	0.79	GUGUAGGGAAAAUAGCGACG	UUAA	UGCGUUGUUAUCUCUACAC	UUUUUA	GUGUAGGGAAAAUAGCGACGUUAAUGCGUUGUUAUCUCUACACUUUUUA	19.5	4	5	41.8605	-22.3					17.0588	0.490196	0.0287356	4.09245	0	2.87356	1	1
308	TERM843	1244184	1244208	+	1	GGGCUAGAGCA	UUU	UGCUUUAGCUC	UUUUUU	GGGCUAGAGCAUUUUGCUUUAGCUCUUUUUU	11	3	6	48	-15.2					142.157	4	0.0281379	7.15134	2	2.81379
309	TERM611	915721	915742	+	1	GCGCCAUUA	AAAA	UAAUGGCGC	UUUAAU	GCGCCAUUAAAAAUAAUGGCGCUUUAAU	9	4	4	45.4545	-13.8			1		205.373	5.7451	0.027974	7.6821	2.52233	2.7974
310	TERM1574	2252885	2252853	-	0.88	GGACAACUGUU	AAAAUUAUGGG	AACAGUUGUCC	UUUUGU	GGACAACUGUUAAAAUUAUGGGAACAGUUGUCCUUUUGU	11	11	5	39.3939	-15.6	1				459.157	12.7843	0.027843	8.84284	3.6763	2.7843
311	TERM1035	1555957	1555936	-	1	CAGGGUAGC	GAUU	GCUAUCCUG	UUUUUA	CAGGGUAGCGAUUGCUAUCCUGUUUUUA	9	4	5	54.5455	-13.3		1			590.333	15.8431	0.0268376	9.20539	3.98579	2.68376
312	TERM1385	2020403	2020366	-	1	CACCGAUAUUAGGAAG	CAUAA	UUUCUCUAAUAUCGGUG	UUAUUU	CACCGAUAUUAGGAAGCAUAAUUUCUCUAAUAUCGGUGUUAUUU	16.5	5	5	36.8421	-18.7	1				18.8039	0.490196	0.0260688	4.23296	0	2.60688	1	1
313	TERM840	1239068	1239019	-	1	CGCUUCAUAUAAAGUCGUAUCA	UAUAU	UGACUCGACCUUUAUAUGAAGCG	UUUUUA	CGCUUCAUAUAAAGUCGUAUCAUAUAUUGACUCGACCUUUAUAUGAAGCGUUUUUA	22.5	5	5	36	-24.9	1				40.8824	1.05882	0.0258993	5.35341	0.0824622	2.58993	1
314	TERM635	948722	948697	-	1	UCCUAGGUACU	CAUG	AAUACCUAGGA	UUUUUU	UCCUAGGUACUCAUGAAUACCUAGGAUUUUUU	11	4	6	42.3077	-12.6	1				326.863	8.2549	0.0252549	8.35254	3.04525	2.52549
315	TERM283	485499	485535	+	1	GUACCUCUUUCUAUGAU	AAA	GUUAUAGAAAGAGGUAC	UUUUAU	GUACCUCUUUCUAUGAUAAAGUUAUAGAAAGAGGUACUUUUAU	17	3	5	32.4324	-23					140.157	3.5098	0.025042	7.1309	1.81139	2.5042
316	TERM413	656592	656638	+	0.86	GCUUUCAGUAGAGUAGUGGAU	UCGG	AUUCACGAACUAUACUGGAAGC	UUUUUA	GCUUUCAGUAGAGUAGUGGAUUCGGAUUCACGAACUAUACUGGAAGCUUUUUA	21.5	4	5	44.6809	-22					56.9608	1.41176	0.0247849	5.8319	0.4975	2.47849	1
317	TERM1666	2370052	2370005	-	1	GUGCUUAAAGGAGCUGGAACAA	UUUA	UUGUUUCGAGCUCCUUUAGCGC	AUUCUG	GUGCUUAAAGGAGCUGGAACAAUUUAUUGUUUCGAGCUCCUUUAGCGCAUUCUG	22	4	3	43.75	-27.7					158.235	3.92157	0.0247831	7.30593	1.97143	2.47831	1	1
318	TERM891	1310378	1310414	+	1	GCGUCAGCGUCCUUUAU	AUUG	AUAAGGAUGCUGGCGC	UUUUUU	GCGUCAGCGUCCUUUAUAUUGAUAAGGAUGCUGGCGCUUUUUU	16.5	4	6	51.3514	-24.5		1			52.6667	1.29412	0.0245719	5.71882	0.371969	2.45719
319	TERM865	1274998	1274970	-	1	CCUCUUGAAAAAG	UUA	CGUUUUCAAGAGG	UUUUAU	CCUCUUGAAAAAGUUACGUUUUCAAGAGGUUUUAU	13	3	5	37.931	-13	1				241.451	5.88235	0.0243625	7.91559	2.55639	2.43625
320	TERM1500	2158178	2158220	+	1	CAGCAGUAGGAUGACUUUCA	CAUU	UGAAAUCAUCUUACUGCUG	UUUCUA	CAGCAGUAGGAUGACUUUCACAUUUGAAAUCAUCUUACUGCUGUUUCUA	19.5	4	4	39.5349	-24.8	1				80.7647	1.96078	0.0242777	6.33565	0.971431	2.42777	1
321	TERM561	843058	843088	+	1	UAAAGUCCUUCAGU	GUC	ACUGAAGGGCUUUA	UUGUUG	UAAAGUCCUUCAGUGUCACUGAAGGGCUUUAUUGUUG	14	3	4	41.9355	-18.5					149.333	3.54902	0.0237658	7.22239	1.82742	2.37658
322	TERM1860	2601994	2602022	+	1	UCCCCUCACUAUU	GCG	AGUAGUGAGGGGA	UUGGUG	UCCCCUCACUAUUGCGAGUAGUGAGGGGAUUGGUG	13	3	3	55.1724	-21					56.3137	1.33333	0.0236769	5.81541	0.415037	2.36769
323	TERM805	1151791	1151816	+	1	CUGGGUCGUCA	GUAU	UGUCGACUCAG	UUUUUU	CUGGGUCGUCAGUAUUGUCGACUCAGUUUUUU	11	4	6	53.8462	-12.5				1	248.765	5.86275	0.0235674	7.95864	2.55158	2.35674
324	TERM604	907272	907295	+	1	GCAACACUAU	UUCU	AUAGUGUUGC	UUUUUU	GCAACACUAUUUCUAUAGUGUUGCUUUUUU	10	4	6	37.5	-13.8					176.176	4.05882	0.0230384	7.46088	2.02106	2.30384
325	TERM1522	2184509	2184467	-	1	UAAAACAGUGCACAUGACU	AAUUA	AGUUUUGUGUACUGUUUUA	AUUUUG	UAAAACAGUGCACAUGACUAAUUAAGUUUUGUGUACUGUUUUAAUUUUG	19	5	4	27.907	-21.3					44.6078	1	0.0224176	5.47923	0	2.24176	1
326	TERM1734	2455431	2455390	-	0.8	GCCUUAAUAUCAUGCGCAA	UAU	UCGUAGCAUGACAUUAAGGC	UUUAGU	GCCUUAAUAUCAUGCGCAAUAUUCGUAGCAUGACAUUAAGGCUUUAGU	19.5	3	4	40.4762	-19.3	1				413.843	9.27451	0.0224107	8.69294	3.21327	2.24107	1
327	TERM1806	2535436	2535388	-	1	GCCCUCAGAAUAUGAAUUAAGGUU	UGU	AACCUUAGUCUUAUCUGAGGGC	AUUUUU	GCCCUCAGAAUAUGAAUUAAGGUUUGUAACCUUAGUCUUAUCUGAGGGCAUUUUU	23	3	5	40.8163	-25.4	1				45.5882	1.01961	0.0223656	5.51059	0.0280144	2.23656	1	1
328	TERM1226	1816529	1816497	-	0.95	GCUGAAGUGAUGAC	UAUAU	GUUGUUACUUCGGC	UUUUUU	GCUGAAGUGAUGACUAUAUGUUGUUACUUCGGCUUUUUU	14	5	6	42.4242	-19.1					32.6275	0.72549	0.0222356	5.02801	0	2.22356
329	TERM1710	2421772	2421729	-	1	UCCUUUCAAAGUAUUUACA	AUUAG	UGUGAAUUACUUUGAAGGGA	UUGUUU	UCCUUUCAAAGUAUUUACAAUUAGUGUGAAUUACUUUGAAGGGAUUGUUU	19.5	5	5	29.5455	-20.8					51.3725	1.13725	0.0221374	5.68293	0.185556	2.21374	1	1
330	TERM613	920814	920847	+	1	GCUUUGUUCACGUUAU	UAU	AUAUGUGAGCAAAGC	UUUUUU	GCUUUGUUCACGUUAUUAUAUAUGUGAGCAAAGCUUUUUU	15.5	3	6	35.2941	-18.4	1				225.627	4.96078	0.0219866	7.8178	2.31057	2.19866
331	TERM406	650387	650332	-	0.87	UAAAACACCACUAAUGUGUAAUUGAU	UAACU	AUCAACUACGAUUAGUGGUGCUUUA	UAUAUG	UAAAACACCACUAAUGUGUAAUUGAUUAACUAUCAACUACGAUUAGUGGUGCUUUAUAUAUG	25.5	5	3	30.3571	-21.8	1				182.843	4.01961	0.0219839	7.51446	2.00705	2.19839	1
332	TERM1690	2400106	2400069	-	0.84	GCAGUAAGAAGACU	CUUAAGUUGU	AGUCAUCUUACUGC	UUAUUU	GCAGUAAGAAGACUCUUAAGUUGUAGUCAUCUUACUGCUUAUUU	14	10	5	39.4737	-16.8	1				31.3137	0.686275	0.0219161	4.96872	0	2.19161	1
333	TERM1752	2485754	2485721	-	0.86	CGUCUUCAUAGAUAU	AUAA	AUAUCUGAGGAGGCG	UUUUUA	CGUCUUCAUAGAUAUAUAAAUAUCUGAGGAGGCGUUUUUA	15	4	5	38.2353	-13.3					42.5686	0.901961	0.0211884	5.41172	0	2.11884	1
334	TERM65	100108	100132	+	1	GUGGAGCAUCU	ACA	AGGUGUUCCAC	UUUUUU	GUGGAGCAUCUACAAGGUGUUCCACUUUUUU	11	3	6	52	-15.4					20.3725	0.431373	0.0211742	4.34855	0	2.11742
335	TERM823	1201738	1201771	+	1	UUGAGGUUGGGGCAU	AUUU	AUGUUCCAACCUUAA	UUUAUA	UUGAGGUUGGGGCAUAUUUAUGUUCCAACCUUAAUUUAUA	15	4	4	38.2353	-19.8				1	1127.78	22.9608	0.0203592	10.1393	4.5211	2.03592
336	TERM1931	2692715	2692675	-	1	UCGGACAACUGAGAAAUCU	UAA	AGAUUUUUCAGCUGUCCGA	UUUUUU	UCGGACAACUGAGAAAUCUUAAAGAUUUUUCAGCUGUCCGAUUUUUU	19	3	6	39.0244	-23.7	1				42.7647	0.862745	0.0201742	5.41835	0	2.01742	1	1
337	TERM1771	2505399	2505457	+	0.95	UCCCUAUACUUUAUCUGUAUCACUACG	UUAUU	CGUGAUGAUGCAUUAAGAGUAUAGGGA	UUUUUU	UCCCUAUACUUUAUCUGUAUCACUACGUUAUUCGUGAUGAUGCAUUAAGAGUAUAGGGAUUUUUU	27	5	6	35.5932	-28.4					22.5294	0.45098	0.0200174	4.49374	0	2.00174	1
338	TERM1294	1882121	1882091	-	1	CUGCCGACAGAGUC	CGA	GACUUUGUGGGUAG	UUUUUU	CUGCCGACAGAGUCCGAGACUUUGUGGGUAGUUUUUU	14	3	6	58.0645	-17.7					153.412	3.05882	0.0199387	7.26127	1.61298	1.99387	1
339	TERM363	583003	583037	+	1	CCUGAUGGCAGCAU	CAUUCA	AUGCGUGCCACCAGG	UUUUUA	CCUGAUGGCAGCAUCAUUCAAUGCGUGCCACCAGGUUUUUA	14.5	6	5	57.1429	-17.6	1				57.1569	1.11765	0.019554	5.83685	0.160465	1.9554	1
340	TERM1484	2131882	2131849	-	0.79	UAUCCCUUGAUUAUUA	AAU	UGAAAUCGAGGGGUA	UUUUUA	UAUCCCUUGAUUAUUAAAUUGAAAUCGAGGGGUAUUUUUA	15.5	3	5	32.3529	-14.1					51.3529	1	0.0194731	5.68238	0	1.94731
341	TERM148	253998	254018	+	1	GGAUUACU	UUAAC	AGUAAUCC	UUUUUU	GGAUUACUUUAACAGUAAUCCUUUUUU	8	5	6	33.3333	-9					62.1569	1.19608	0.0192429	5.95784	0.258312	1.92429
342	TERM1263	1857736	1857709	-	1	CAAAUAGAGCCU	GAAA	GGGCUCUAUUUG	UCUAUU	CAAAUAGAGCCUGAAAGGGCUCUAUUUGUCUAUU	12	4	4	42.8571	-19.5					52.4118	1	0.0190797	5.71182	0	1.90797
343	TERM1189	1771870	1771835	-	1	CACUUAUGAGGGUAUG	UACA	CAUACAAUCAUAAGUG	UUUUUU	CACUUAUGAGGGUAUGUACACAUACAAUCAUAAGUGUUUUUU	16	4	6	36.1111	-18					37.0588	0.705882	0.0190476	5.21175	0	1.90476	1
344	TERM1540	2204421	2204373	-	0.9	CGGGUAAUCAACCAUAAGAGCU	AAUUA	AGAGCUUAUGAUAGAUUACUCG	UUUUUA	CGGGUAAUCAACCAUAAGAGCUAAUUAAGAGCUUAUGAUAGAUUACUCGUUUUUA	22	5	5	36.7347	-18.3					46.6863	0.882353	0.0188996	5.54493	0	1.88996	1
345	TERM147	250457	250493	+	1	GCCCUCAAAUCAUUGUG	AGC	CAACAUGAUUUGAGGGC	UUUAUU	GCCCUCAAAUCAUUGUGAGCCAACAUGAUUUGAGGGCUUUAUU	17	3	5	48.6486	-22.8					60.3333	1.13725	0.0188495	5.91488	0.185556	1.88495	1	1
346	TERM552	816253	816284	+	1	CCACUUAGUCGGU	AUAACC	AUCGGCUAGGUGG	UUUUUG	CCACUUAGUCGGUAUAACCAUCGGCUAGGUGGUUUUUG	13	6	5	53.125	-18.5	1				222.51	4.17647	0.0187698	7.79773	2.06228	1.87698
347	TERM445	694003	694044	+	0.93	CACUUUCUAUUAAUUCA	GUUUUUA	UGAAUUGAUAUGAAAGUG	UUUUUA	CACUUUCUAUUAAUUCAGUUUUUAUGAAUUGAUAUGAAAGUGUUUUUA	17.5	7	5	23.8095	-16.8					53.549	1	0.0186745	5.74279	0	1.86745	1	1
348	TERM578	866263	866304	+	1	CGAGGUUGUCAUUACA	AAUGUAAAAA	UGUAAUGACAACCUCG	UUUUUA	CGAGGUUGUCAUUACAAAUGUAAAAAUGUAAUGACAACCUCGUUUUUA	16	10	5	35.7143	-24.1	1				44.2353	0.823529	0.018617	5.46713	0	1.8617
349	TERM1988	2802734	2802760	+	1	GCGCUCGAAUC	UCAUU	GAUUUGGGCGC	UUUUUA	GCGCUCGAAUCUCAUUGAUUUGGGCGCUUUUUA	11	5	5	55.5556	-17.5	1				158.392	2.92157	0.0184452	7.30736	1.54674	1.84452
350	TERM1564	2244795	2244769	-	1	CGUACAAAAUUA	CUU	UUAUUUUGUACG	UUUUUA	CGUACAAAAUUACUUUUAUUUUGUACGUUUUUA	12	3	5	25.9259	-9.5					41.5686	0.764706	0.0183962	5.37742	0	1.83962
351	TERM467	724576	724540	-	1	CACACCAAUAAGUUG	AUUUUCC	UAACUUAUUGGUGUG	UUUUUC	CACACCAAUAAGUUGAUUUUCCUAACUUAUUGGUGUGUUUUUC	15	7	5	35.1351	-19.6					62.1373	1.13725	0.0183023	5.95739	0.185556	1.83023
352	TERM1733	2455386	2455435	+	1	UAAAGCCUUAAUGUCAUGCUACGA	AUA	UUGCGCAUGAUAUUAAGGCUUUG	UAUUUA	UAAAGCCUUAAUGUCAUGCUACGAAUAUUGCGCAUGAUAUUAAGGCUUUGUAUUUA	23.5	3	4	36	-26.2	1				115.765	2.11765	0.0182927	6.85505	1.08246	1.82927
353	TERM442	689346	689370	+	0.85	CAGUGUAUUC	UAAUU	GGAUAUACUG	UUUUUA	CAGUGUAUUCUAAUUGGAUAUACUGUUUUUA	10	5	5	32	-11					94.5098	1.72549	0.0182573	6.56239	0.787006	1.82573
354	TERM1452	2086659	2086621	-	0.81	GACGUCUUCCAUUUGGU	GACUA	AACUUAUGGGAGGCGUC	UUUUUU	GACGUCUUCCAUUUGGUGACUAAACUUAUGGGAGGCGUCUUUUUU	17	5	6	48.7179	-21.2					94.7647	1.68627	0.0177943	6.56628	0.753839	1.77943	1
355	TERM164	276233	276274	+	0.81	AAAUUGGCAAAGUCACAUU	UUCU	AAUGUGGCUUUGCUUAUCA	UUUUUU	AAAUUGGCAAAGUCACAUUUUCUAAUGUGGCUUUGCUUAUCAUUUUUU	19	4	6	33.3333	-19.1				1	2473.16	43.4118	0.0175532	11.2721	5.44001	1.75532
356	TERM1795	2524851	2524826	-	1	CAACCAAUGGC	UCAU	GCUGUUGGUUG	UUUUUU	CAACCAAUGGCUCAUGCUGUUGGUUGUUUUUU	11	4	6	50	-15					57.5294	1	0.0173824	5.84623	0	1.73824
357	TERM1659	2367284	2367308	+	0.93	GAGCUUUCCU	UUAU	AGGAGAAGCUC	UUUUUU	GAGCUUUCCUUUAUAGGAGAAGCUCUUUUUU	10.5	4	6	44	-12.3					60.0392	1.03922	0.0173089	5.90783	0.0554951	1.73089	1	1
358	TERM1183	1770480	1770519	+	0.91	AUGAGCCACACCCUAAUU	AGUAA	GAUUGGAUGUGGCUCAA	UUUUUU	AUGAGCCACACCCUAAUUAGUAAGAUUGGAUGUGGCUCAAUUUUUU	17.5	5	6	42.5	-18.8	1				49.8627	0.862745	0.0173024	5.63989	0	1.73024	1
359	TERM1927	2689454	2689491	+	1	UCAUUUCCCAUCUGAU	UAAC	AUCCAGAUGUGGAAAUGA	UUUUUU	UCAUUUCCCAUCUGAUUAACAUCCAGAUGUGGAAAUGAUUUUUU	17	4	6	36.8421	-17.6	1				165.922	2.84314	0.0171354	7.37436	1.50748	1.71354	1	1
360	TERM220	369711	369679	-	0.9	UGACAGUAUCUUA	CAUUUGU	UAAGAUGCUGUUA	UUUUUU	UGACAGUAUCUUACAUUUGUUAAGAUGCUGUUAUUUUUU	13	7	6	30.303	-14.7				1	46.098	0.784314	0.017014	5.52663	0	1.7014
361	TERM7	9676	9705	+	1	UAAGACUUCCCUA	UAUG	UAGGGGAGUCUUA	UUUUUA	UAAGACUUCCCUAUAUGUAGGGGAGUCUUAUUUUUA	13	4	5	40	-18.9	1				221.588	3.60784	0.0162817	7.79174	1.85114	1.62817
362	TERM1932	2694911	2694865	-	1	AAAGCAGUCCAAUGCGUAAGGU	AUG	AUGAUACGCACUGGACUGCUUG	UUUAUU	AAAGCAGUCCAAUGCGUAAGGUAUGAUGAUACGCACUGGACUGCUUGUUUAUU	22	3	5	46.8085	-24.6	1				125.196	2	0.0159749	6.96805	1	1.59749	1
363	TERM706	1025558	1025525	-	0.9	GAGAAGCUAAGCAA	CUUUCA	UCGCUCAGCUUCUC	UUUUAU	GAGAAGCUAAGCAACUUUCAUCGCUCAGCUUCUCUUUUAU	14	6	5	47.0588	-15.4	1				56.7843	0.901961	0.015884	5.82742	0	1.5884	1
364	TERM364	597256	597281	+	0.86	AAACGAAGUGA	UUUU	UUGCUUCGUUA	UUUUUU	AAACGAAGUGAUUUUUUGCUUCGUUAUUUUUU	11	4	6	30.7692	-10.8					93.451	1.45098	0.0155266	6.54614	0.537028	1.55266
365	TERM111	191142	191180	+	1	GCAAUCAUUGUGUGAGUA	UGA	UACUUACAUAAUGGUUGC	UUUUUU	GCAAUCAUUGUGUGAGUAUGAUACUUACAUAAUGGUUGCUUUUUU	18	3	6	35.8974	-23					83.2941	1.27451	0.0153013	6.38014	0.349942	1.53013
366	TERM1198	1794404	1794429	+	1	GAGGUUUUCA	ACUUAA	UGAAAACCUC	UUUUUA	GAGGUUUUCAACUUAAUGAAAACCUCUUUUUA	10	6	5	34.6154	-13.3	1				56.9804	0.862745	0.0151411	5.83239	0	1.51411
367	TERM621	936801	936847	+	1	GCAAUCUAAGUUUAGUUAA	UGUAGAUU	UUAACUGGAACUUAGAUUGC	UUUUUU	GCAAUCUAAGUUUAGUUAAUGUAGAUUUUAACUGGAACUUAGAUUGCUUUUUU	19.5	8	6	29.7872	-22					95.2745	1.39216	0.0146121	6.57402	0.477322	1.46121	1	1
368	TERM690	1006670	1006644	-	0.81	GCUUAGGAUA	AAUAUGA	UGUCCUAAGC	UUUUCC	GCUUAGGAUAAAUAUGAUGUCCUAAGCUUUUCC	10	7	4	37.037	-13.5					119.51	1.7451	0.0146021	6.90099	0.803308	1.46021
369	TERM1280	1865368	1865318	-	1	UUUCAGAAGGUAUAGGCGUUGUAA	ACU	UUAUAACUCCUAUACCUUUUUAAA	UGCUUU	UUUCAGAAGGUAUAGGCGUUGUAAACUUUAUAACUCCUAUACCUUUUUAAAUGCUUU	24	3	4	29.4118	-21.2					323.902	4.66667	0.0144077	8.33941	2.22239	1.44077	1
370	TERM1130	1705691	1705724	+	1	GCUGAUUUCUAUUAA	UUAU	UUGAUAGAAAUCAGC	UUUUUU	GCUGAUUUCUAUUAAUUAUUUGAUAGAAAUCAGCUUUUUU	15	4	6	26.4706	-19.7	1				610.098	8.60784	0.014109	9.2529	3.10565	1.4109
371	TERM336	562875	562915	+	0.85	UAGUCGAUAAUAUGAUGC	CUAG	GCAGAAAUAUUAUCGAUUA	UUUUUU	UAGUCGAUAAUAUGAUGCCUAGGCAGAAAUAUUAUCGAUUAUUUUUU	18.5	4	6	31.7073	-18.7					102.882	1.45098	0.0141033	6.68485	0.537028	1.41033	1
372	TERM1514	2167430	2167399	-	1	GGGUCGAAGAUGUG	AUUU	CAUAUCUUCGACCC	UUUUUU	GGGUCGAAGAUGUGAUUUCAUAUCUUCGACCCUUUUUU	14	4	6	46.875	-24.7	1				186.882	2.62745	0.0140594	7.54599	1.39366	1.40594
373	TERM96	157189	157139	-	0.81	UAACGUGAGUUUUAAAUCAUCGU	UUGAGU	AUGAUGAUUGAUGCUCACGUUA	UUUUAU	UAACGUGAGUUUUAAAUCAUCGUUUGAGUAUGAUGAUUGAUGCUCACGUUAUUUUAU	22.5	6	5	33.3333	-24.1	1				2570.78	35.1569	0.0136755	11.328	5.13573	1.36755	1
374	TERM206	356300	356254	-	1	GCUUUCGUCCUUUUUAUCCGA	UUCAU	UCGGGUACGAAGGACGGAAGC	UUUUUU	GCUUUCGUCCUUUUUAUCCGAUUCAUUCGGGUACGAAGGACGGAAGCUUUUUU	21	5	6	48.9362	-30.8		1			774.137	10.3333	0.0133482	9.59645	3.36923	1.33482	1
375	TERM1824	2551652	2551685	+	1	UGCCACUAUACAAG	AUUUGA	CCUGUAUAGUGGCA	UGAUUU	UGCCACUAUACAAGAUUUGACCUGUAUAGUGGCAUGAUUU	14	6	4	41.1765	-17.3	1				108.745	1.45098	0.0133429	6.76481	0.537028	1.33429
376	TERM1703	2414824	2414774	-	1	CCCAGUUACGAUUUCAUGCAAGAU	GAU	AUUUGACAUGAAAACGUAAUUGGG	UUUUGU	CCCAGUUACGAUUUCAUGCAAGAUGAUAUUUGACAUGAAAACGUAAUUGGGUUUUGU	24	3	5	37.2549	-24.1	1				698.059	8.78431	0.0125839	9.4472	3.13493	1.25839	1	1
377	TERM1382	2018619	2018660	+	1	CAGCAGUAAGAUAUUUUC	UAAUU	GAAAAUUAUCUUACUGCUG	UUUUUU	CAGCAGUAAGAUAUUUUCUAAUUGAAAAUUAUCUUACUGCUGUUUUUU	18.5	5	6	28.5714	-22.5	1				19.0588	0.235294	0.0123457	4.25239	0	1.23457	1	1
378	TERM434	679241	679210	-	1	CUGCUUGAAAGGUU	UCUU	AGCCUAUCAAGCAG	UUUUUU	CUGCUUGAAAGGUUUCUUAGCCUAUCAAGCAGUUUUUU	14	4	6	43.75	-17.7	1				169.118	2.05882	0.0121739	7.40188	1.04182	1.21739	1
379	TERM1317	1922235	1922193	-	1	UAAAAGGUCGUCUCUAUUGG	CAU	UUAAUAGGGAUGGUCUUUUA	UUUUUA	UAAAAGGUCGUCUCUAUUGGCAUUUAAUAGGGAUGGUCUUUUAUUUUUA	20	3	5	34.8837	-19.9					82.7059	1	0.012091	6.36992	0	1.2091
380	TERM1998	2821009	2820988	-	1	GAUCACUGA	CUCA	UCAGUGAUC	UUUUUU	GAUCACUGACUCAUCAGUGAUCUUUUUU	9	4	6	45.4545	-12.5				1	909.686	10.9804	0.0120705	9.82923	3.45686	1.20705
381	TERM577	861919	861885	-	0.84	UACCCACAAUGU	CUAUUAAAAUU	ACAUUGUGGGUA	UUUUAA	UACCCACAAUGUCUAUUAAAAUUACAUUGUGGGUAUUUUAA	12	11	4	31.4286	-16.3					52.098	0.627451	0.0120437	5.70316	0	1.20437
382	TERM543	806920	806899	-	1	CCAACCAAA	AAUU	UUUGGUUGG	UUAUUU	CCAACCAAAAAUUUUUGGUUGGUUAUUU	9	4	5	36.3636	-11					122	1.43137	0.0117326	6.93074	0.517399	1.17326
383	TERM358	576120	576093	-	1	UUCCAAGCUUA	UCGGUU	UAAGCUUGGAA	UUUUUC	UUCCAAGCUUAUCGGUUUAAGCUUGGAAUUUUUC	11	6	5	39.2857	-15.2	1				28.8039	0.333333	0.0115725	4.84819	0	1.15725
384	TERM1829	2555788	2555765	-	0.89	GCCACGUCC	UAUAUU	GGAUGUGGC	UUUAGU	GCCACGUCCUAUAUUGGAUGUGGCUUUAGU	9	6	4	54.1667	-17.3	1				14833.6	169.98	0.0114591	13.8566	7.40922	1.14591			1	GCCGCGUCCUAUAUUGGAUGUGGCUUUAGU	A4G
385	TERM1081	1635627	1635571	-	1	UGAAAGCGCCCCAUCAAAUAAACACU	UACAC	AGUGUAAAGUUGAAGGGGCGCUUUCA	UAUUUG	UGAAAGCGCCCCAUCAAAUAAACACUUACACAGUGUAAAGUUGAAGGGGCGCUUUCAUAUUUG	26	5	4	43.8596	-32.4	1				77.0588	0.882353	0.0114504	6.26789	0	1.14504	1
386	TERM1467	2103788	2103764	-	0.81	GUCUGGGAC	UAAGUAU	GUCUCAGGC	UUUUUC	GUCUGGGACUAAGUAUGUCUCAGGCUUUUUC	9	7	5	52	-13.7					99.7451	1.13725	0.0114016	6.64017	0.185556	1.14016
387	TERM1042	1568003	1567962	-	0.93	UGAGAUUUAUGCACAUUUG	GUC	CGAUGUAUGCAUAAAUCUCA	UUUUUU	UGAGAUUUAUGCACAUUUGGUCCGAUGUAUGCAUAAAUCUCAUUUUUU	19.5	3	6	35.7143	-18					88.2941	1	0.0113258	6.46425	0	1.13258	1	1	1	UGAGAUUUAUGCACAUUUGGUCAGAUGUAUGCAUAAAUCUCAUUUUUU	C23A
388	TERM544	810408	810430	+	1	CUCCUUAAUC	UAA	GAUUGAGGAG	UUUAUU	CUCCUUAAUCUAAGAUUGAGGAGUUUAUU	10	3	5	39.1304	-11.5					405.98	4.54902	0.011205	8.66527	2.18556	1.1205
389	TERM1809	2538143	2538102	-	1	GCACGCUUAAAAGUGAGU	UUUGAU	ACUGACUUUUAAGUGUGC	UUUUUG	GCACGCUUAAAAGUGAGUUUUGAUACUGACUUUUAAGUGUGCUUUUUG	18	6	5	38.0952	-24.2	1				76.1176	0.843137	0.0110768	6.25016	0	1.10768	1
390	TERM1922	2682269	2682236	-	0.88	GCCACACCUUGG	UUUAAGAUU	CCAAGCGUGUGGC	UUUCUC	GCCACACCUUGGUUUAAGAUUCCAAGCGUGUGGCUUUCUC	12.5	9	4	52.9412	-19.5	1				92.6275	1	0.0107959	6.53337	0	1.07959	1	1
391	TERM1653	2362822	2362850	+	1	GCCAACAAGGUUU	CAA	GAGCCUUGUUGGC	UUUUUU	GCCAACAAGGUUUCAAGAGCCUUGUUGGCUUUUUU	13	3	6	51.7241	-19.7	1				384.588	3.96078	0.0102988	8.58717	1.98579	1.02988
392	TERM1527	2190044	2190010	-	1	CCGGUACUUUCAUUGU	UAA	ACAUUGAAAGUACCGG	UUUUUC	CCGGUACUUUCAUUGUUAAACAUUGAAAGUACCGGUUUUUC	16	3	5	40	-20.9	1				27.1569	0.27451	0.0101083	4.76324	0	1.01083
393	TERM1512	2164782	2164745	-	0.87	CAUUCAAAGAUUUAAUGU	GUUG	GCAUAAUCUUUGAAUG	UUUUUU	CAUUCAAAGAUUUAAUGUGUUGGCAUAAUCUUUGAAUGUUUUUU	17	4	6	28.9474	-14.1	1				307.824	3	0.00974584	8.26596	1.58496	0.974584	1	1
394	TERM397	639607	639648	+	1	GUCCAGGCAUGUCGUCUAU	UGAU	AUAGGUGAGAUGCUUGGAC	UUUUUU	GUCCAGGCAUGUCGUCUAUUGAUAUAGGUGAGAUGCUUGGACUUUUUU	19	4	6	47.619	-25.4	1				190.549	1.78431	0.00936407	7.57402	0.835369	0.936407	1
395	TERM1351	1972859	1972895	+	1	CAGAGGUUUUCGCUAAU	GAUU	AUUGCGAAAACCUCUG	UUUUUU	CAGAGGUUUUCGCUAAUGAUUAUUGCGAAAACCUCUGUUUUUU	16.5	4	6	40.5405	-21.1	1				220.765	2.05882	0.00932587	7.78637	1.04182	0.932587
396	TERM1726	2441772	2441731	-	1	UAGCUAUACAAGACGUUUG	UAG	CGAGCGUCAUGGUAUAGCUA	UUUUAU	UAGCUAUACAAGACGUUUGUAGCGAGCGUCAUGGUAUAGCUAUUUUAU	19.5	3	5	42.8571	-20.8					27.3922	0.254902	0.00930565	4.77569	0	0.930565	1
397	TERM898	1321110	1321070	-	1	AGCCCCUAUCGAUUGAUAA	UGA	UUAUCAUUUGAUAGGGGUG	UUUUUA	AGCCCCUAUCGAUUGAUAAUGAUUAUCAUUUGAUAGGGGUGUUUUUA	19	3	5	39.0244	-22.6	1				146.098	1.35294	0.0092605	7.19079	0.436099	0.92605	1
398	TERM1633	2325102	2325146	+	1	GCCCCCUUUUCACAAUAU	ACAUUUAC	AUAUUGUGGUAAAGGGGGC	UCUCAU	GCCCCCUUUUCACAAUAUACAUUUACAUAUUGUGGUAAAGGGGGCUCUCAU	18.5	8	3	42.2222	-26.2	1				381.333	3.47059	0.00910119	8.57491	1.79518	0.910119	1	1
399	TERM1772	2506776	2506811	+	1	GAACCCUAGCAAAGAU	AUCU	AUCUUUGUCAGGGUUC	UUCUUU	GAACCCUAGCAAAGAUAUCUAUCUUUGUCAGGGUUCUUCUUU	16	4	5	41.6667	-20.8	1				466.255	4.07843	0.00874721	8.86498	2.02801	0.874721	1
400	TERM1929	2692587	2692624	+	1	GACUCAUACAUGUGCUU	UAA	AGGCAUUGUGUAUGAGUC	UUUUUU	GACUCAUACAUGUGCUUUAAAGGCAUUGUGUAUGAGUCUUUUUU	17.5	3	6	39.4737	-18.7	1				61.6667	0.529412	0.00858506	5.94642	0	0.858506	1
401	TERM886	1305894	1305836	-	1	UGAAAACGAACAAGGCGACUUCUAUC	UGAGUAU	GAUAGAAAUCGCCUUGUUUAUUUUUA	AUCUUC	UGAAAACGAACAAGGCGACUUCUAUCUGAGUAUGAUAGAAAUCGCCUUGUUUAUUUUUAAUCUUC	26	7	3	33.8983	-29.9	1				508.275	4.35294	0.00856415	8.98946	2.12199	0.856415	1
402	TERM1158	1736674	1736708	+	0.83	GUGAUAACGUUUGUU	CGAC	AAUAUAGCGUUAUCAC	UUUUUU	GUGAUAACGUUUGUUCGACAAUAUAGCGUUAUCACUUUUUU	15.5	4	6	37.1429	-13.8					83.1373	0.705882	0.00849057	6.37742	0	0.849057	1	1
403	TERM58	76498	76450	-	0.9	CCUCACAACGAAGUUAGCUAAAUG	AUU	CAGUUAACUAACCGUUGCGAGG	UUUUUU	CCUCACAACGAAGUUAGCUAAAUGAUUCAGUUAACUAACCGUUGCGAGGUUUUUU	23	3	6	42.8571	-18.6					109.353	0.901961	0.00824816	6.77285	0	0.824816	1		Absent
404	TERM740	1062259	1062288	+	1	CUGGGGCAUUUC	UUUAAU	GAAUUGCUCCAG	UUUUUG	CUGGGGCAUUUCUUUAAUGAAUUGCUCCAGUUUUUG	12	6	5	43.3333	-15.9	1				1014.29	8.05882	0.00794525	9.98626	3.01057	0.794525	1
405	TERM1291	1876318	1876277	-	1	UCGGACAGAUGAGUAUACUG	AAA	CAUGAGCUCAUCUGUCCGA	UUUUUA	UCGGACAGAUGAGUAUACUGAAACAUGAGCUCAUCUGUCCGAUUUUUA	19.5	3	5	45.2381	-23.2	1				34.6667	0.27451	0.00791855	5.11548	0	0.791855
406	TERM227	377380	377353	-	1	CUGUACUGUCU	AAUUUA	AGAUAGUACAG	UUUUUU	CUGUACUGUCUAAUUUAAGAUAGUACAGUUUUUU	11	6	6	32.1429	-14.6					236.647	1.86275	0.00787141	7.88659	0.89743	0.787141
407	TERM916	1336757	1336783	+	1	GAGCAAGUUCG	CAUUC	CGAACUUGUUC	UUUUUU	GAGCAAGUUCGCAUUCCGAACUUGUUCUUUUUU	11	5	6	48.1481	-14.8		1			1058.49	8.29412	0.0078358	10.0478	3.05209	0.78358
408	TERM387	623382	623347	-	1	AAGCCACACUCAUCCG	AUGU	CAUAUGAGUGUGGCUA	UUUUUU	AAGCCACACUCAUCCGAUGUCAUAUGAGUGUGGCUAUUUUUU	16	4	6	47.2222	-19.1	1				1636.76	12.6667	0.00773884	10.6766	3.66297	0.773884
409	TERM1123	1685460	1685430	-	1	GUGGUUGCAUAUCU	UAA	AGGUAUGUAGCCAC	UUUUUU	GUGGUUGCAUAUCUUAAAGGUAUGUAGCCACUUUUUU	14	3	6	41.9355	-18.9		1			10999.5	82.902	0.00753685	13.4252	6.37333	0.753685
410	TERM971	1426263	1426235	-	0.88	UCGUCCAGCCUAU	AUUA	AUAGCUGGGCGA	UUUAUU	UCGUCCAGCCUAUAUUAAUAGCUGGGCGAUUUAUU	12.5	4	5	48.2759	-15.4					99.6863	0.745098	0.00747443	6.63932	0	0.747443	1	1
411	TERM662	977120	977074	-	1	CAAAUAAAAUGGUAGCAAACG	AACA	UGUUUUGCUACCAUUUUAUUUG	UUAUUC	CAAAUAAAAUGGUAGCAAACGAACAUGUUUUGCUACCAUUUUAUUUGUUAUUC	21.5	4	4	29.7872	-23.1	1				67.2157	0.490196	0.00729288	6.07073	0	0.729288
412	TERM1096	1652316	1652292	-	1	GGAUGAAACG	AAUAG	CGUUUCAUCC	UUUUUA	GGAUGAAACGAAUAGCGUUUCAUCCUUUUUA	10	5	5	44	-14.6					499.549	3.62745	0.00726145	8.96448	1.85896	0.726145
413	TERM1021	1516976	1516936	-	0.79	GUCACAAUACACAUGAC	UAAAAAU	GUCUGUGCUAUUGUGGC	UUUUUU	GUCACAAUACACAUGACUAAAAAUGUCUGUGCUAUUGUGGCUUUUUU	17	7	6	39.0244	-18.7	1				43.4118	0.313725	0.00722674	5.44001	0	0.722674	1	1
414	TERM420	666076	666118	+	1	UGAAGUGGUUUGAAGGUU	GUUAAUA	AACCUUUGAGUCACUUCA	UUUUUA	UGAAGUGGUUUGAAGGUUGUUAAUAAACCUUUGAGUCACUUCAUUUUUA	18	7	5	34.8837	-21.8					33.0784	0.235294	0.00711322	5.04782	0	0.711322
415	TERM582	876585	876612	+	1	CUAACCAGUCU	UUAUAU	AGAUUGGUUAG	UUUUUU	CUAACCAGUCUUUAUAUAGAUUGGUUAGUUUUUU	11	6	6	32.1429	-14.4					93.3529	0.627451	0.00672128	6.54462	0	0.672128
416	TERM873	1286296	1286339	+	1	CAAGUAGUAUGUCAUUCUAG	UAG	CUAGAACAGAUAUACUACUUG	UUUGUU	CAAGUAGUAUGUCAUUCUAGUAGCUAGAACAGAUAUACUACUUGUUUGUU	20.5	3	5	34.0909	-20.9					581.49	3.70588	0.00637308	9.18361	1.88982	0.637308	1
417	TERM417	658962	659004	+	1	CUGAACUUCAGUAUCACAA	ACAUA	UGGUGGUAUUGAAGUUCAG	UUUUUU	CUGAACUUCAGUAUCACAAACAUAUGGUGGUAUUGAAGUUCAGUUUUUU	19	5	6	37.2093	-23.3					135.235	0.843137	0.00623459	7.07933	0	0.623459
418	TERM1725	2441129	2441084	-	0.86	CACAUCUUUCAAAGGAACA	UUGUUGUU	UCUUACUUUGAAAGGUGUG	UUUUUA	CACAUCUUUCAAAGGAACAUUGUUGUUUCUUACUUUGAAAGGUGUGUUUUUA	19	8	5	34.7826	-20.2					174.765	1.07843	0.00617076	7.44927	0.108934	0.617076	1	1
419	TERM899	1321071	1321109	+	0.89	ACCCCUAUCAAAUGAUAA	UCA	UUAUCAAUCGAUAGGGGC	UAUUUU	ACCCCUAUCAAAUGAUAAUCAUUAUCAAUCGAUAGGGGCUAUUUU	18	3	5	38.4615	-16.8	1				51.0588	0.313725	0.00614439	5.67409	0	0.614439	1
420	TERM1162	1744595	1744643	+	1	UAAGAGCCUACUCAUUACAUUC	UUAG	GAAUGAAUAUGAGUAGGCUCUAA	UUUAUU	UAAGAGCCUACUCAUUACAUUCUUAGGAAUGAAUAUGAGUAGGCUCUAAUUUAUU	22.5	4	5	34.6939	-27.5	1				108.882	0.647059	0.00594273	6.76663	0	0.594273	1
421	TERM801	1142919	1142894	-	1	GAACUAAGAG	CUCAAC	CUCUUAGUUC	UUUUUU	GAACUAAGAGCUCAACCUCUUAGUUCUUUUUU	10	6	6	42.3077	-12.9	1				1158.71	5.98039	0.00516127	10.1783	2.58024	0.516127
422	TERM596	893352	893382	+	0.93	UCUUCAGUAAC	GUUGUUUUA	GUUACUGAAGA	UUUUUU	UCUUCAGUAACGUUGUUUUAGUUACUGAAGAUUUUUU	11	9	6	32.2581	-14.5	1				701.196	3.56863	0.00508934	9.45367	1.83537	0.508934
423	TERM776	1102811	1102833	+	1	UCAUCAGAUA	ACA	UAUCUGAUGA	UUUUUU	UCAUCAGAUAACAUAUCUGAUGAUUUUUU	10	3	6	30.4348	-10.9					502.235	2.5098	0.00499727	8.97222	1.32757	0.499727
424	TERM650	964079	964028	-	1	AGGAUCAAAAGUCAUCCCCCA	CUAUCAAUCA	UGGGGGAUGACCUUUGAUCCC	UUUUUU	AGGAUCAAAAGUCAUCCCCCACUAUCAAUCAUGGGGGAUGACCUUUGAUCCCUUUUUU	21	10	6	48.0769	-32.1	1				221.255	1.03922	0.00469692	7.78957	0.0554951	0.469692	1
425	TERM228	383261	383280	+	1	CCACCUGU	UUGC	ACGGGUGG	UUUUUA	CCACCUGUUUGCACGGGUGGUUUUUA	8	4	5	65	-11.7	1				705.882	3.27451	0.00463889	9.46328	1.71128	0.463889
426	TERM828	1219186	1219211	+	1	UCUCCCUCAC	AAAUUA	GUGAGGGAGC	UUUUUU	UCUCCCUCACAAAUUAGUGAGGGAGCUUUUUU	10	6	6	50	-16.5	1				123.255	0.568627	0.00461343	6.9455	0	0.461343
427	TERM1744	2472585	2472527	-	1	CGACCGAUAUAUUAAUGCUUGCUCAA	AUAAAUG	UUGAGUAGGGAUUCAUAUAUCGGUCG	CUUUUU	CGACCGAUAUAUUAAUGCUUGCUCAAAUAAAUGUUGAGUAGGGAUUCAUAUAUCGGUCGCUUUUU	26	7	5	37.2881	-30.8					73.6471	0.333333	0.00452609	6.20256	0	0.452609	1
428	TERM620	932888	932917	+	1	GGACAAUCUUAA	UUUAGU	UUAAGGUUGUCC	UUUUUC	GGACAAUCUUAAUUUAGUUUAAGGUUGUCCUUUUUC	12	6	5	33.3333	-15.9					237.98	1	0.00420203	7.8947	0	0.420203
429	TERM275	472885	472916	+	1	GCACUGUGCUUAU	UUUAAU	AUAAGCAUGGUGC	UUUUUG	GCACUGUGCUUAUUUUAAUAUAAGCAUGGUGCUUUUUG	13	6	5	37.5	-18.3					181.039	0.705882	0.00389906	7.50016	0	0.389906
430	TERM1866	2609060	2609096	+	1	UUAAAAGCAAAGGCGCG	CCA	UGUGCCUUUGCUUUUUA	UUUUGU	UUAAAAGCAAAGGCGCGCCAUGUGCCUUUGCUUUUUAUUUUGU	17	3	5	43.2432	-20.3	1				102.843	0.392157	0.00381316	6.6843	0	0.381316
431	TERM1902	2656449	2656418	-	1	CGUCAAUAUUCUC	UAACAU	GAGAGUAUUGGCG	UUUUUG	CGUCAAUAUUCUCUAACAUGAGAGUAUUGGCGUUUUUG	13	6	5	40.625	-17.9					83.9412	0.313725	0.00373744	6.39131	0	0.373744
432	TERM727	1042096	1042127	+	1	GUCCCGCUUAAAAU	GAUU	GUUUUAAGUGGGAC	UUUUUA	GUCCCGCUUAAAAUGAUUGUUUUAAGUGGGACUUUUUA	14	4	5	40.625	-19.8	1				443.627	1.60784	0.00362431	8.7932	0.685127	0.362431
433	TERM1993	2813291	2813319	+	1	UACCAACAAGGUU	CUA	AAUCUUGUUGGUA	UUUUUU	UACCAACAAGGUUCUAAAUCUUGUUGGUAUUUUUU	13	3	6	34.4828	-14.8	1				1113.02	3.88235	0.00348813	10.1203	1.95693	0.348813
434	TERM348	570042	569993	-	1	UAGCCACACCACUUAAAUUGGGU	AUGA	ACUCAAUUUAUGUGAUGUGGUUA	UUUUUU	UAGCCACACCACUUAAAUUGGGUAUGAACUCAAUUUAUGUGAUGUGGUUAUUUUUU	23	4	6	36	-24.2					757.137	2.37255	0.00313358	9.56441	1.24644	0.313358	1
435	TERM1620	2304051	2304018	-	1	UCGGACUUAUGAACA	GAAA	UGUUUUUAAGUCCGA	UUUCUU	UCGGACUUAUGAACAGAAAUGUUUUUAAGUCCGAUUUCUU	15	4	5	35.2941	-19.1					428.706	1.31373	0.0030644	8.74384	0.393664	0.30644	1
436	TERM1369	1999756	1999716	-	0.93	CAAUGGUUAUCUAUCU	GCACUAAUA	AGGUAGAUAAUCAUUG	UUUUUU	CAAUGGUUAUCUAUCUGCACUAAUAAGGUAGAUAAUCAUUGUUUUUU	16	9	6	31.7073	-18.8					130.49	0.392157	0.00300526	7.0278	0	0.300526
437	TERM1520	2182586	2182553	-	0.95	GCUGUCUGCAUCCUA	UAA	UGGAAUUGUAGACAGC	UUUUUU	GCUGUCUGCAUCCUAUAAUGGAAUUGUAGACAGCUUUUUU	15.5	3	6	44.1176	-19.6					1594.86	4.52941	0.00284	10.6392	2.17932	0.284	1	1
438	TERM1496	2154398	2154372	-	1	GCUAUCGUCGGA	CUA	UUCGAUGAUAGC	UUUUUU	GCUAUCGUCGGACUAUUCGAUGAUAGCUUUUUU	12	3	6	48.1481	-15.7	1				15247.3	42.9412	0.00281632	13.8963	5.42429	0.281632
439	TERM1886	2627654	2627677	+	1	UAGCGCUCUG	AUUG	CAGGGCGCUA	UUUUUA	UAGCGCUCUGAUUGCAGGGCGCUAUUUUUA	10	4	5	58.3333	-16.2					2568.94	7.03922	0.00274012	11.327	2.81541	0.274012
440	TERM132	229353	229388	+	0.86	GGGCUAUUUGAUACA	ACUAUA	UGUGUCGAGUGGCCC	UAUUUU	GGGCUAUUUGAUACAACUAUAUGUGUCGAGUGGCCCUAUUUU	15	6	5	47.2222	-23	1				7584.49	20.2745	0.00267315	12.8888	4.3416	0.267315			1	GGGCUAUUUGAUACAACUAUAUGUGUCGAGUAGCCCUAUUUU	G32A
441	TERM157	268713	268744	+	1	UCCCAAGUUGCGAUA	UCA	UACGCAGCUUGGGA	UUUUUU	UCCCAAGUUGCGAUAUCAUACGCAGCUUGGGAUUUUUU	14.5	3	6	50	-20.7	1				29.8824	0.0784314	0.00262467	4.90122	0	0.262467
442	TERM433	674789	674760	-	0.9	CUGUCAAUUAAG	GAAUCA	CUUGAUUGGCAG	UUUUUA	CUGUCAAUUAAGGAAUCACUUGAUUGGCAGUUUUUA	12	6	5	40	-15.2					385.373	1	0.00259489	8.59011	0	0.259489
443	TERM1380	2014550	2014590	+	0.95	CAGUUCAUUAAAGUAGAA	UUUAU	UUCACUUUCAAUGAACUG	UUUUUU	CAGUUCAUUAAAGUAGAAUUUAUUUCACUUUCAAUGAACUGUUUUUU	18	5	6	26.8293	-15.1					386.392	1	0.00258804	8.59392	0	0.258804	1	1
444	TERM1350	1972895	1972859	-	1	CAGAGGUUUUCGCAAU	AAUC	AUUAGCGAAAACCUCUG	UUUUGU	CAGAGGUUUUCGCAAUAAUCAUUAGCGAAAACCUCUGUUUUGU	16.5	4	5	40.5405	-20.7	1				113.667	0.294118	0.00258755	6.82867	0	0.258755
445	TERM882	1304013	1304055	+	0.85	UCCAAGUGCUAAGAGGUAUA	CAGU	UAUGCCUGAUGCGCUUGGA	UUUUUU	UCCAAGUGCUAAGAGGUAUACAGUUAUGCCUGAUGCGCUUGGAUUUUUU	19.5	4	6	46.5116	-21.4	1				422.451	1.05882	0.00250638	8.72264	0.0824622	0.250638	1
446	TERM176	296178	296226	+	1	UGCUCUCUUAGAAGUAGAUUUU	CAGUC	AAUAACUGCUUUUAAGAGAGCA	UUUUGU	UGCUCUCUUAGAAGUAGAUUUUCAGUCAAUAACUGCUUUUAAGAGAGCAUUUUGU	22	5	5	34.6939	-23.6	1				39.1961	0.0980392	0.00250125	5.29264	0	0.250125
447	TERM923	1345829	1345804	-	0.93	GAGUUUCUCAA	CCAAA	UUGAGAACUC	UUUUUU	GAGUUUCUCAACCAAAUUGAGAACUCUUUUUU	10.5	5	6	38.4615	-9.4				1	1160.2	2.80392	0.00241677	10.1802	1.48745	0.241677	1	1
448	TERM1138	1707953	1707923	-	1	CGUCUUUCCAUU	UAUCAAC	AAUGGAAAGGCG	UUUUUU	CGUCUUUCCAUUUAUCAACAAUGGAAAGGCGUUUUUU	12	7	6	41.9355	-14.9					275.588	0.627451	0.00227677	8.10637	0	0.227677
449	TERM1067	1600368	1600397	+	1	UAAAAGUUCAAGC	GCAU	GCUUGAACUUUUA	UUUUUU	UAAAAGUUCAAGCGCAUGCUUGAACUUUUAUUUUUU	13	4	6	33.3333	-15.7	1				243.137	0.529412	0.00217742	7.92563	0	0.217742
450	TERM1904	2660637	2660613	-	1	CUCUUCCCA	UAGAAAU	UGGGGAGAG	UUUUUU	CUCUUCCCAUAGAAAUUGGGGAGAGUUUUUU	9	7	6	48	-13.9					480.235	1	0.00208231	8.9076	0	0.208231
451	TERM1627	2319060	2319038	-	1	CGACUGCCAA	UGA	UUGGUAGUCG	UUUUUU	CGACUGCCAAUGAUUGGUAGUCGUUUUUU	10	3	6	52.1739	-13.3	1				636.765	1.2549	0.00197075	9.31462	0.327575	0.197075
452	TERM1524	2186171	2186123	-	1	UAACUAUUUCUAAGUCUUCGCA	UUAUU	UGCGAUGAUGUGGGAAUAGUUA	UUUUUA	UAACUAUUUCUAAGUCUUCGCAUUAUUUGCGAUGAUGUGGGAAUAGUUAUUUUUA	22	5	5	32.6531	-22					281.196	0.509804	0.00181298	8.13543	0	0.181298	1
453	TERM641	957570	957604	+	0.95	GUCACUUGCGUCGUU	UAUU	AGCGACGAUAGGUGGC	UUUUUU	GUCACUUGCGUCGUUUAUUAGCGACGAUAGGUGGCUUUUUU	15.5	4	6	51.4286	-19.6	1				447.569	0.764706	0.00170858	8.80597	0	0.170858	1	1
454	TERM444	690025	690074	+	1	GGAGUGUGACAGAGAUGAAAUUU	UUAU	AAAAUUCAUUUCUGCCACACUCC	UUUUUG	GGAGUGUGACAGAGAUGAAAUUUUUAUAAAAUUCAUUUCUGCCACACUCCUUUUUG	23	4	5	36	-27.5					104.098	0.176471	0.00169523	6.7018	0	0.169523	1
455	TERM8	12682	12708	+	1	GACCACGUCCCU	UGU	AGGGAUGUGGUC	UUUUUU	GACCACGUCCCUUGUAGGGAUGUGGUCUUUUUU	12	3	6	59.2593	-21.3		1			61528.6	99.4902	0.00161698	15.909	6.63648	0.161698
456	TERM342	565687	565658	-	1	CCCCCAUUGCGAU	AAUC	AUUGCAGUGGGGG	UUUAUG	CCCCCAUUGCGAUAAUCAUUGCAGUGGGGGUUUAUG	13	4	4	56.6667	-21.9	1				4247.94	6.47059	0.00152323	12.0525	2.6939	0.152323
457	TERM476	740238	740207	-	1	UCACGCUAACAUU	CAGUGC	AAUGAUAGCGUGA	UUUUUC	UCACGCUAACAUUCAGUGCAAUGAUAGCGUGAUUUUUC	13	6	5	43.75	-13.7	1				361.275	0.54902	0.00151967	8.49695	0	0.151967	1
458	TERM685	1000140	1000184	+	1	AAACCCGAAGUAUUCAUUGU	AAGUA	AUUAUGAAUACUUCGGGUUC	UUUUUU	AAACCCGAAGUAUUCAUUGUAAGUAAUUAUGAAUACUUCGGGUUCUUUUUU	20	5	6	33.3333	-23	1				444.961	0.666667	0.00149826	8.79753	0	0.149826
459	TERM1056	1587768	1587734	-	1	CAUCACAAGUUAGUGU	CUG	ACACUAAUAUGUGAUG	UUUUUU	CAUCACAAGUUAGUGUCUGACACUAAUAUGUGAUGUUUUUU	16	3	6	37.1429	-16.2					450.706	0.666667	0.00147916	8.81604	0	0.147916	1
460	TERM208	361763	361788	+	1	ACCCCGUAGGC	AUAG	GCUUACGGGGC	UUUUUG	ACCCCGUAGGCAUAGGCUUACGGGGCUUUUUG	11	4	5	65.3846	-18.8	1				4624.69	6.39216	0.00138218	12.1751	2.6763	0.138218
461	TERM1124	1687866	1687842	-	1	UCUCGUCCCU	UGUAU	AGGGGCGGGA	UUUUUU	UCUCGUCCCUUGUAUAGGGGCGGGAUUUUUU	10	5	6	60	-16.4		1			36176.2	48.3529	0.0013366	15.1428	5.59553	0.13366
462	TERM98	162488	162454	-	1	UGCCACAGUCAUAUGU	UAA	ACAUAUGCUUGUGGCA	UUUUUU	UGCCACAGUCAUAUGUUAAACAUAUGCUUGUGGCAUUUUUU	16	3	6	40	-17.8					245.118	0.294118	0.0011999	7.93733	0	0.11999	1
463	TERM981	1445596	1445570	-	1	UAAAAAGCCCU	GAAUA	AGGGCUUUUUA	UUUUGC	UAAAAAGCCCUGAAUAAGGGCUUUUUAUUUUGC	11	5	4	33.3333	-15					1210.51	1.41176	0.00116626	10.2414	0.4975	0.116626
464	TERM419	659507	659478	-	1	CUAGCAAUUCACA	UCA	UGUGAGAUUGCUAG	UUUUUU	CUAGCAAUUCACAUCAUGUGAGAUUGCUAGUUUUUU	13.5	3	6	40	-13.6	1				471.294	0.529412	0.00112332	8.88048	0	0.112332	1	1
465	TERM179	297395	297364	-	1	GCCUAGUAAUGAU	UGACCC	AUCGUUACUAGGC	UUUUUU	GCCUAGUAAUGAUUGACCCAUCGUUACUAGGCUUUUUU	13	6	6	46.875	-18.8					704.216	0.764706	0.0010859	9.45987	0	0.10859
466	TERM324	538491	538519	+	0.91	GAGCCUCAUAUG	UAAA	UGUAUGAGGGCUC	UUUUUU	GAGCCUCAUAUGUAAAUGUAUGAGGGCUCUUUUUU	12.5	4	6	44.8276	-14.3					87.8431	0.0784314	0.000892857	6.45686	0	0.0892857	1	1
467	TERM1153	1725519	1725480	-	0.86	GCGUCUAUCUCCGCUACA	AUUAUA	UGUAGGAGGUAGACGC	UUUUUG	GCGUCUAUCUCCGCUACAAUUAUAUGUAGGAGGUAGACGCUUUUUG	17	6	5	47.5	-22.9	1				120.98	0.0980392	0.000810373	6.91863	0	0.0810373	1	1
468	TERM586	880170	880215	+	0.91	GCUCCCUUCAAAGUAGACAUU	GAAA	AAUGAAAAUUUUGAAGGGAGC	CUUAUU	GCUCCCUUCAAAGUAGACAUUGAAAAAUGAAAAUUUUGAAGGGAGCCUUAUU	21	4	4	36.9565	-25.3					3333.43	2.35294	0.000705862	11.7028	1.23447	0.0705862	1
469	TERM1089	1639036	1639014	-	1	UACGCAAGAC	UUU	GUCUUGCGUA	UUUUUA	UACGCAAGACUUUGUCUUGCGUAUUUUUA	10	3	5	43.4783	-13.4		1			36259.5	23.2353	0.000640806	15.1461	4.53825	0.0640806
470	TERM1165	1746028	1746006	-	1	CCCUUACA	UAUUUGU	UGUAAGGG	UUUUUU	CCCUUACAUAUUUGUUGUAAGGGUUUUUU	8	7	6	39.1304	-11		1			13461.5	8.60784	0.00063944	13.7166	3.10565	0.063944
471	TERM285	491590	491622	+	1	GCUCUCGUGUAUACA	ACA	UGUGUAUGCGAGGGC	UUUCUU	GCUCUCGUGUAUACAACAUGUGUAUGCGAGGGCUUUCUU	15	3	5	51.5152	-20.7					340.216	0.215686	0.000633969	8.41031	0	0.0633969
472	TERM315	534534	534579	+	0.82	UAUAUAAAAAGAAGAUCCCUC	AAUC	GAGGGGUCUUUUUUUAAUGUG	UAAAUU	UAUAUAAAAAGAAGAUCCCUCAAUCGAGGGGUCUUUUUUUAAUGUGUAAAUU	21	4	3	32.6087	-22.8	1				6183.63	3	0.000485152	12.5942	1.58496	0.0485152
473	TERM1768	2502597	2502562	-	1	UAAAUCCCCUCACUAU	GGCA	GUAGUGAGGGGAUUUG	GUGUAU	UAAAUCCCCUCACUAUGGCAGUAGUGAGGGGAUUUGGUGUAU	16	4	3	47.2222	-25.3					1038.1	0.470588	0.000453318	10.0197	0	0.0453318
474	TERM859	1271819	1271849	+	0.93	GCGGGCUUACCUAU	UAU	AUUGGGGAGCUCGC	UUUUUU	GCGGGCUUACCUAUUAUAUUGGGGAGCUCGCUUUUUU	14	3	6	54.8387	-17.2					11749.6	2.92157	0.000248652	13.5203	1.54674	0.0248652	1
475	TERM810	1161943	1161979	+	1	GCCAUCUAGGUCACUUU	UAU	GGAGUGAUAUAGAUGGC	UUUUUU	GCCAUCUAGGUCACUUUUAUGGAGUGAUAUAGAUGGCUUUUUU	17	3	6	43.2432	-21.1	1				4529.65	1.03922	0.000229425	12.1452	0.0554951	0.0229425	1
476	TERM1525	2188299	2188274	-	0.95	GAAGCAGACA	AAAUGG	UGUUUGCUUC	UUUUUU	GAAGCAGACAAAAUGGUGUUUGCUUCUUUUUU	10	6	6	42.3077	-13.2					779.314	0.156863	0.000201283	9.60606	0	0.0201283
477	TERM1616	2299304	2299282	-	1	CACCUCGAUA	UUA	UGUCGAGGUG	UUUUUU	CACCUCGAUAUUAUGUCGAGGUGUUUUUU	10	3	6	47.8261	-13.8					5907.33	1.03922	0.00017592	12.5283	0.0554951	0.017592
478	TERM515	783474	783501	+	1	CCUGCCACAG	AGUUGAGA	CUGUGGUAGG	UUUUUU	CCUGCCACAGAGUUGAGACUGUGGUAGGUUUUUU	10	8	6	57.1429	-16.8					500.255	0.0784314	0.000156783	8.96652	0	0.0156783
479	TERM518	788665	788689	+	1	GCCUACAGCC	UUUGU	GGUUGUGGGC	UUUUUU	GCCUACAGCCUUUGUGGUUGUGGGCUUUUUU	10	5	6	60	-18.1					48596.2	3.47059	7.14168e-05	15.5686	1.79518	0.00714168
480	TERM80	115231	115191	-	0.91	CAUAAAAAAAAGACGGAU	UAAUU	AUCCGUCUUUUUCUUAUA	UCUUUU	CAUAAAAAAAAGACGGAUUAAUUAUCCGUCUUUUUCUUAUAUCUUUU	18	5	5	24.3902	-16.6	1				2084.71	0	0	11.0256	0	0	1
481	TERM1750	2484708	2484746	+	1	GAGCUGCAUAUACAC	UCACUCCUU	GUGUACAUGCAGCUC	UUUUUU	GAGCUGCAUAUACACUCACUCCUUGUGUACAUGCAGCUCUUUUUU	15	9	6	48.7179	-21.6	1				1255.86	0	0	10.2945	0	0	1
482	TERM975	1434801	1434771	-	0.95	CUAGCUAAUCACAU	UUUU	GUGUGGUUGCUAG	UUUUUU	CUAGCUAAUCACAUUUUUGUGUGGUUGCUAGUUUUUU	13.5	4	6	38.7097	-14.6					958.412	0	0	9.9045	0	0	1	1
483	TERM659	972568	972545	-	1	CCAGCUAACA	CUUU	UGUUAGCUGG	UUUUUA	CCAGCUAACACUUUUGUUAGCUGGUUUUUA	10	4	5	45.8333	-14.7	1				414.392	0	0	8.69485	0	0
484	TERM332	558620	558601	-	1	CGCGUAAC	AUUA	GUUGCGCG	UUUUUA	CGCGUAACAUUAGUUGCGCGUUUUUA	8	4	5	55	-11.3					317	0	0	8.30834	0	0
485	TERM1857	2595987	2596023	+	1	GCAGUGAAUCAUUCCA	UCUAU	UGAAAUGAUUCACUGC	UUUUUU	GCAGUGAAUCAUUCCAUCUAUUGAAAUGAUUCACUGCUUUUUU	16	5	6	37.8378	-20.5	1				248.196	0	0	7.95534	0	0
486	TERM967	1423752	1423787	+	1	UCCUCAGUUAUACCAU	AUUU	AUGGUGUAGCCGAGGA	UUUUUU	UCCUCAGUUAUACCAUAUUUAUGGUGUAGCCGAGGAUUUUUU	16	4	6	41.6667	-20.3	1				242.353	0	0	7.92097	0	0	1
487	TERM108	180206	180178	-	0.77	UCCCCCGCCACU	AUGUGA	AGUGUGGGGGA	UUAUUU	UCCCCCGCCACUAUGUGAAGUGUGGGGGAUUAUUU	11.5	6	5	62.069	-17.3	1				165.627	0	0	7.3718	0	0	1	1	1	UCCCCCGCCACUAUGUGAAGUGCGGGGGAUUAUUU	U23C
488	TERM1985	2801079	2801101	+	0.95	ACCGUUAAC	AACAC	GUUAACGGG	UUUUUU	ACCGUUAACAACACGUUAACGGGUUUUUU	9	5	6	47.8261	-10.7					145.275	0	0	7.18264	0	0
489	TERM107	177074	177101	+	1	GCCCCCUCGCUA	GAU	UAGUGUAGGGGGC	AUUAUU	GCCCCCUCGCUAGAUUAGUGUAGGGGGCAUUAUU	12.5	3	4	64.2857	-20.1					129.373	0	0	7.01539	0	0	1	1
490	TERM989	1450390	1450357	-	0.9	GGUGAUUUUUAUUCA	AUGA	UGAAUGAAAGUUGCC	UUUUUA	GGUGAUUUUUAUUCAAUGAUGAAUGAAAGUUGCCUUUUUA	15	4	5	32.3529	-15.7					128.961	0	0	7.01079	0	0
491	TERM1266	1858617	1858587	-	1	GCAAAUAGAGCCU	GAAA	GGGCUCUAUUUGUC	UUUUUA	GCAAAUAGAGCCUGAAAGGGCUCUAUUUGUCUUUUUA	13.5	4	5	45.1613	-21					123.098	0	0	6.94366	0	0
492	TERM616	925639	925682	+	1	GAAAAUGGUCAUUUUUAUUG	AAUG	UAAUAAAAAUGACCAUUUUC	UUUAUU	GAAAAUGGUCAUUUUUAUUGAAUGUAAUAAAAAUGACCAUUUUCUUUAUU	20	4	5	22.7273	-23.2	1				115.647	0	0	6.85358	0	0
493	TERM451	702438	702383	-	1	AACUAUUAAACACUUCUGAUAUUCU	UAGUUC	AAAAUAUCAGAAGUGUUUUAUAGUG	UUAUCU	AACUAUUAAACACUUCUGAUAUUCUUAGUUCAAAAUAUCAGAAGUGUUUUAUAGUGUUAUCU	25	6	4	25	-23.9					108.059	0	0	6.75567	0	0
494	TERM1039	1564646	1564618	-	1	GGUGAAAUCUC	AAAAUAA	GAGGUUUCACC	UUUUUA	GGUGAAAUCUCAAAAUAAGAGGUUUCACCUUUUUA	11	7	5	37.931	-16					106.431	0	0	6.73378	0	0
495	TERM1170	1756332	1756287	-	1	GGCAUUCAUCUAACGACCCAAA	UUA	UAUGGGUGUUGGAAGAAUGCC	UUUUAU	GGCAUUCAUCUAACGACCCAAAUUAUAUGGGUGUUGGAAGAAUGCCUUUUAU	21.5	3	5	43.4783	-25.5	1				105.549	0	0	6.72177	0	0	1
496	TERM1586	2266044	2266011	-	1	GCUGAUUUCUAUUAA	UUAU	UUGAUAGAAAUCAGC	UUUUUU	GCUGAUUUCUAUUAAUUAUUUGAUAGAAAUCAGCUUUUUU	15	4	6	26.4706	-19.7	1				104.431	0	0	6.70641	0	0
497	TERM855	1267556	1267599	+	1	GCCUUAACACAUGAUAUUU	GAAUA	AGAUAUCUUGUGGUUAAGGC	UUUUUA	GCCUUAACACAUGAUAUUUGAAUAAGAUAUCUUGUGGUUAAGGCUUUUUA	19.5	5	5	34.0909	-20.4	1				92.8824	0	0	6.53733	0	0	1
498	TERM162	274766	274720	-	0.93	GCGACCAGUUCGCAGUUUAC	AAUUC	GUAACACUGCAAAAUUGGUCGC	UUUAUU	GCGACCAGUUCGCAGUUUACAAUUCGUAACACUGCAAAAUUGGUCGCUUUAUU	21	5	5	46.8085	-24	1				90.6863	0	0	6.50281	0	0	1
499	TERM837	1236629	1236654	+	0.95	CUGGUGUCCU	GUUUUA	AGGGCAUCAG	UUUUUU	CUGGUGUCCUGUUUUAAGGGCAUCAGUUUUUU	10	6	6	50	-15.2					87.8235	0	0	6.45654	0	0
500	TERM657	968663	968628	-	1	GCUAUAAAGAUGAUU	CACAAC	AAUCAUCUUUAUAGC	UUUUUU	GCUAUAAAGAUGAUUCACAACAAUCAUCUUUAUAGCUUUUUU	15	6	6	30.5556	-19					87.8039	0	0	6.45621	0	0
501	TERM1715	2430032	2430072	+	0.82	UACCUCCUGAAAAAACAU	UUCU	GUUUUUAUUUCAGGAGGUA	UCUUUU	UACCUCCUGAAAAAACAUUUCUGUUUUUAUUUCAGGAGGUAUCUUUU	18.5	4	5	31.7073	-19.7					84.4118	0	0	6.39937	0	0	1	1
502	TERM456	712108	712134	+	1	CUCGGAUUGAUA	AAA	UAUCAAUCCGGG	UUUUUA	CUCGGAUUGAUAAAAUAUCAAUCCGGGUUUUUA	12	3	5	40.7407	-15					81.2549	0	0	6.34438	0	0
503	TERM1298	1893332	1893286	-	0.93	GCUUGAAUAUAUGAUACGCAC	CACAAA	GUUAUAUCAUAUAUUCAAGC	UUUUUA	GCUUGAAUAUAUGAUACGCACCACAAAGUUAUAUCAUAUAUUCAAGCUUUUUA	20.5	6	5	31.9149	-20.2					81.1569	0	0	6.34264	0	0
504	TERM744	1070032	1070065	+	0.9	GUCAUACUACUUUU	UAAAU	AGAAGUAGCUAUGGC	UUUUUU	GUCAUACUACUUUUUAAAUAGAAGUAGCUAUGGCUUUUUU	14.5	5	6	32.3529	-13.8					81.1569	0	0	6.34264	0	0	1	1
505	TERM802	1145645	1145698	+	0.95	UUAAAAUAAAAAACUACCAAUGAU	AAAUC	AUCAGUUGGUAGUUUUUUAUUUUGC	UAUUUU	UUAAAAUAAAAAACUACCAAUGAUAAAUCAUCAGUUGGUAGUUUUUUAUUUUGCUAUUUU	24.5	5	5	22.2222	-22.5					71.2157	0	0	6.15412	0	0	1	1
506	TERM1635	2327096	2327143	+	1	AAAAAGCCAUAAAAGUAGUCA	AUAUCA	UGACCGCUUUUAUGGCUUUUA	UAUUAU	AAAAAGCCAUAAAAGUAGUCAAUAUCAUGACCGCUUUUAUGGCUUUUAUAUUAU	21	6	4	31.25	-24.8	1				69.6471	0	0	6.12199	0	0	1
507	TERM1111	1677847	1677802	-	1	GCUCCAAUCAAAGUUGACGCU	CAAAU	AGUUUAACUUUGAUCGGAGC	UUUUUU	GCUCCAAUCAAAGUUGACGCUCAAAUAGUUUAACUUUGAUCGGAGCUUUUUU	20.5	5	6	41.3043	-22					67.3922	0	0	6.07451	0	0	1	1
508	TERM197	341679	341651	-	1	AAAAAAACAGGC	ACUCG	GCCUGUUUUUUA	UUUUUU	AAAAAAACAGGCACUCGGCCUGUUUUUUAUUUUUU	12	5	6	37.931	-13.9	1				67.1765	0	0	6.06988	0	0
509	TERM399	640952	640996	+	0.87	AGUCCACGGACAAGUUUUUG	AACUA	UGAAGACUUAUCUGUGGGCG	UUUUUU	AGUCCACGGACAAGUUUUUGAACUAUGAAGACUUAUCUGUGGGCGUUUUUU	20	5	6	44.4444	-21.6					66.0392	0	0	6.04525	0	0	1
510	TERM922	1345095	1345131	+	0.81	UCCCCGAAGCACAGAA	AAUUA	UACUGUGACUCGGGGA	AUUUUU	UCCCCGAAGCACAGAAAAUUAUACUGUGACUCGGGGAAUUUUU	16	5	5	48.6486	-20	1				63.3529	0	0	5.98534	0	0	1
511	TERM1155	1731968	1731938	-	1	GAAGUUAGCCAACG	AUA	CGUUGUCUAGCUUC	UUUUUU	GAAGUUAGCCAACGAUACGUUGUCUAGCUUCUUUUUU	14	3	6	45.1613	-14.6	1				61.0588	0	0	5.93213	0	0	1
512	TERM715	1032389	1032355	-	1	CCGUAAUUUUAAUGG	CACGC	CCAUUAAAAUUACGG	UUUUUU	CCGUAAUUUUAAUGGCACGCCCAUUAAAAUUACGGUUUUUU	15	5	6	40	-18.3	1				60.2157	0	0	5.91207	0	0
513	TERM676	990580	990617	+	1	GCUAUGAACGAAUCUAU	AACG	AUAGAUUUUUUCAUAGC	UUUUUU	GCUAUGAACGAAUCUAUAACGAUAGAUUUUUUCAUAGCUUUUUU	17	4	6	31.5789	-17.7	1				60.1765	0	0	5.91113	0	0	1
514	TERM137	232466	232497	+	1	CCCUAAGGCGCCUG	AUA	UAAGCGUCCUUAGGG	UUUUUG	CCCUAAGGCGCCUGAUAUAAGCGUCCUUAGGGUUUUUG	14.5	3	5	56.25	-16.9					59.0588	0	0	5.88408	0	0	1	1
515	TERM570	855989	856027	+	1	GAGAUUAGUAUCUAUUAA	AUU	UUAUUAGAUACUAAUCUC	UUUUUG	GAGAUUAGUAUCUAUUAAAUUUUAUUAGAUACUAAUCUCUUUUUG	18	3	5	20.5128	-18.7					53.5098	0	0	5.74173	0	0
516	TERM1939	2702270	2702303	+	1	CGGUAAUUUCUAUCU	CAAU	AAAUAGAAAUUACCG	UUUUUG	CGGUAAUUUCUAUCUCAAUAAAUAGAAAUUACCGUUUUUG	15	4	5	29.4118	-15.1	1				52.6863	0	0	5.71936	0	0
517	TERM1311	1912010	1912048	+	0.83	GCAGUAAGAUUAUUUUC	AAUUAA	GAAAAUCUCUUACUGC	UUUUUC	GCAGUAAGAUUAUUUUCAAUUAAGAAAAUCUCUUACUGCUUUUUC	16.5	6	5	28.2051	-16.3	1				51.2745	0	0	5.68017	0	0	1
518	TERM1642	2345666	2345702	+	1	GCAGUAAGUUGAUUUC	UACUC	GAAACCAGCUUACUGC	UUUUUU	GCAGUAAGUUGAUUUCUACUCGAAACCAGCUUACUGCUUUUUU	16	5	6	43.2432	-19.4	1				50.9216	0	0	5.6702	0	0	1
519	TERM1542	2210319	2210360	+	1	CCUACUGCCAUUGCAUCG	AUUAAA	CUUUUCAAUGGCAGUAGG	UUUUUU	CCUACUGCCAUUGCAUCGAUUAAACUUUUCAAUGGCAGUAGGUUUUUU	18	6	6	42.8571	-20.1					49.8431	0	0	5.63932	0	0
520	TERM104	173741	173764	+	1	GCAAAGUUCA	GAUU	UGAGCUUUGC	UUUUUU	GCAAAGUUCAGAUUUGAGCUUUGCUUUUUU	10	4	6	41.6667	-12.5	1				49.549	0	0	5.63078	0	0
521	TERM1492	2148154	2148127	-	0.81	GAGCUUAAAGAUG	UAA	UGUCUUGAGCUC	UUUUUU	GAGCUUAAAGAUGUAAUGUCUUGAGCUCUUUUUU	12.5	3	6	39.2857	-11.6	1				49.3333	0	0	5.62449	0	0	1	1
522	TERM1855	2593492	2593460	-	0.9	GCAGUAAGCUUUCAC	AUA	GUUGGGGCUUAUUGC	UUUUUU	GCAGUAAGCUUUCACAUAGUUGGGGCUUAUUGCUUUUUU	15	3	6	45.4545	-12.3					49.2549	0	0	5.6222	0	0
523	TERM1172	1757794	1757752	-	1	UUACAGCCAUUCUAAGAGUA	UAU	UACUUUUAGAGUGGCUAUUA	UUUUUU	UUACAGCCAUUCUAAGAGUAUAUUACUUUUAGAGUGGCUAUUAUUUUUU	20	3	6	30.2326	-21.2					43.0588	0	0	5.42824	0	0
524	TERM904	1327675	1327710	+	1	CCAAGAUUUUCACAUU	ACUA	AUUGUGAGAAUCUUGG	UUUUUU	CCAAGAUUUUCACAUUACUAAUUGUGAGAAUCUUGGUUUUUU	16	4	6	33.3333	-19.6	1				40.7843	0	0	5.34994	0	0
525	TERM813	1169008	1169048	+	1	UAGCCCAUUCCAUACUUU	AUA	AAAGUAUCGGAAAUGGGCUA	UUUGUC	UAGCCCAUUCCAUACUUUAUAAAAGUAUCGGAAAUGGGCUAUUUGUC	19	3	4	36.5854	-20.1					39.1569	0	0	5.29119	0	0	1	1
526	TERM615	925682	925639	-	1	GAAAAUGGUCAUUUUUAUU	ACAUUC	AAUAAAAAUGACCAUUUUC	UUAUUA	GAAAAUGGUCAUUUUUAUUACAUUCAAUAAAAAUGACCAUUUUCUUAUUA	19	6	4	22.7273	-22.4	1				38.902	0	0	5.28177	0	0
527	TERM647	963955	964009	+	1	GCAAAAGUAGCGGUGAUUGUUAA	AAUUGAUGG	UAAACAAUCACCGCUAUUUUUGC	UUGUGU	GCAAAAGUAGCGGUGAUUGUUAAAAUUGAUGGUAAACAAUCACCGCUAUUUUUGCUUGUGU	23	9	4	36.3636	-31.5	1				38.1765	0	0	5.25461	0	0
528	TERM3	3303	3339	+	1	UAAAGGAUGACGU	GAUUAAUUAAA	ACGUCAUCCUUUA	UUUUUU	UAAAGGAUGACGUGAUUAAUUAAAACGUCAUCCUUUAUUUUUU	13	11	6	29.7297	-18.2					37.2353	0	0	5.2186	0	0
529	TERM915	1336256	1336294	+	1	GGGCGUCUCGAUGCUA	AUAUUUA	UAGCAUCGAGGUGUCC	UUUUUA	GGGCGUCUCGAUGCUAAUAUUUAUAGCAUCGAGGUGUCCUUUUUA	16	7	5	48.7179	-24.6					34.8627	0	0	5.12361	0	0
530	TERM1037	1560325	1560296	-	1	CACCUCCUACGUG	AUUA	UAUGUAGGAGGUG	UUUUUU	CACCUCCUACGUGAUUAUAUGUAGGAGGUGUUUUUU	13	4	6	46.6667	-19.6					32.549	0	0	5.02454	0	0
531	TERM628	939998	939961	-	1	GGACUAUUCUUACAUGU	AUG	AGAUGUUAAGAAUAGUCC	UUUUAU	GGACUAUUCUUACAUGUAUGAGAUGUUAAGAAUAGUCCUUUUAU	17.5	3	5	34.2105	-17.6	1				31.6275	0	0	4.98311	0	0	1	1
532	TERM1049	1580914	1580945	+	0.85	GAGAUACUGGUUAGU	AAA	AUUGCCAGUAUCUC	UUUUCU	GAGAUACUGGUUAGUAAAAUUGCCAGUAUCUCUUUUCU	14.5	3	5	37.5	-17	1				31.4314	0	0	4.97413	0	0
533	TERM458	716047	716078	+	0.86	CACCUAGUAAGCA	UUCCU	UGUUUUACUGGGUG	UUUUUU	CACCUAGUAAGCAUUCCUUGUUUUACUGGGUGUUUUUU	13.5	5	6	43.75	-14.7					30.1765	0	0	4.91535	0	0
534	TERM1865	2607036	2607064	+	1	GCCUGCGAUUCA	UUUA	UGUAAUCGCAGGC	UUUUUU	GCCUGCGAUUCAUUUAUGUAAUCGCAGGCUUUUUU	12.5	4	6	48.2759	-17.7	1				30.0196	0	0	4.90783	0	0
535	TERM1129	1701479	1701446	-	1	GGUGAGUCUAGCAA	CUUUAA	UUGCUAGGUUCGCC	UUUUUA	GGUGAGUCUAGCAACUUUAAUUGCUAGGUUCGCCUUUUUA	14	6	5	47.0588	-19.5					28.7255	0	0	4.84426	0	0
536	TERM447	696962	696995	+	1	CCAACUAAGAAUGA	UUUAAU	UCAUUUUUGGUUGG	UUAUUU	CCAACUAAGAAUGAUUUAAUUCAUUUUUGGUUGGUUAUUU	14	6	5	29.4118	-17.2					28.3529	0	0	4.82543	0	0
537	TERM1025	1526147	1526199	+	0.78	GCCCCCUAAUAUAUCUAUAGGUC	UACAAAU	GGCCUUAGAUUCUAUUAGGGGGC	AUAUUA	GCCCCCUAAUAUAUCUAUAGGUCUACAAAUGGCCUUAGAUUCUAUUAGGGGGCAUAUUA	23	7	3	43.3962	-31.3	1				28.1765	0	0	4.81642	0	0	1
538	TERM63	93260	93295	+	1	UCCUUAUUGUUAAGU	UUAAUC	ACUUAGCAGUAAGGA	UUUUUU	UCCUUAUUGUUAAGUUUAAUCACUUAGCAGUAAGGAUUUUUU	15	6	6	30.5556	-18.5					28.0196	0	0	4.80836	0	0
539	TERM1020	1511710	1511672	-	1	CGCAUGUUAUUGAUUAGA	GAC	UCUAAUUUAUAGCAUGCG	UUUUUU	CGCAUGUUAUUGAUUAGAGACUCUAAUUUAUAGCAUGCGUUUUUU	18	3	6	35.8974	-18.2					27.3529	0	0	4.77362	0	0	1
540	TERM868	1279076	1279106	+	1	GAGGCUAUUUUCCA	GAUA	UGGAAAUGGCCUC	UUUUUA	GAGGCUAUUUUCCAGAUAUGGAAAUGGCCUCUUUUUA	13.5	4	5	45.1613	-17.9					25.451	0	0	4.66965	0	0	1	1
541	TERM1577	2254479	2254447	-	0.86	GGUUAAGUACGA	AAUCAGUAA	UUGUACUUAACC	UUUUUU	GGUUAAGUACGAAAUCAGUAAUUGUACUUAACCUUUUUU	12	9	6	33.3333	-14.2					24.5882	0	0	4.6199	0	0
542	TERM241	404726	404784	+	1	CAGCUUAAUGAUGUAAUGAAAUUAGUGA	GUUAA	UCACUGACUUCUACGUCAUUGAGCUG	UUUUUU	CAGCUUAAUGAUGUAAUGAAAUUAGUGAGUUAAUCACUGACUUCUACGUCAUUGAGCUGUUUUUU	27	5	6	35.5932	-30.3	1				23.6275	0	0	4.56239	0	0	1
543	TERM698	1019310	1019350	+	1	CCCAGAUUAGUAAGCAGAG	GUC	UUUUGCUUAUUAAUCUGGG	UUUUUA	CCCAGAUUAGUAAGCAGAGGUCUUUUGCUUAUUAAUCUGGGUUUUUA	19	3	5	41.4634	-25.2					23.098	0	0	4.5297	0	0
544	TERM1213	1806736	1806704	-	1	GACGCUUUCUAUC	UUGUUUU	GAUAGAAAGCGUC	UUUUUG	GACGCUUUCUAUCUUGUUUUGAUAGAAAGCGUCUUUUUG	13	7	5	39.3939	-20.9	1				22.8627	0	0	4.51493	0	0
545	TERM701	1021596	1021565	-	0.88	GAGCACUUAAUCA	CAUCCA	UGAUUUCGUGCUC	UUUUUU	GAGCACUUAAUCACAUCCAUGAUUUCGUGCUCUUUUUU	13	6	6	43.75	-13.4					22.4314	0	0	4.48745	0	0	1
546	TERM1849	2581367	2581333	-	1	CGGGUUUAUUUCAUA	AAUUA	UAUGAAGUAAGCCUG	UUUUUU	CGGGUUUAUUUCAUAAAUUAUAUGAAGUAAGCCUGUUUUUU	15	5	6	31.4286	-17.2					22.1373	0	0	4.4684	0	0
547	TERM1094	1649771	1649737	-	1	GCGGUAUGUGAA	ACAAUAAAGAG	UUCACAUACCGC	UUUUUA	GCGGUAUGUGAAACAAUAAAGAGUUCACAUACCGCUUUUUA	12	11	5	42.8571	-18.9					22.0784	0	0	4.46457	0	0
548	TERM851	1255452	1255472	+	0.86	GAGUCUCGA	UUA	UAGAGGCUC	UUUUUA	GAGUCUCGAUUAUAGAGGCUCUUUUUA	9	3	5	47.619	-10.5					21.9608	0	0	4.45686	0	0
549	TERM89	119215	119241	+	0.83	GUCGAUAAUCAU	UAU	ACGGUUAUCGGC	UUUUAU	GUCGAUAAUCAUUAUACGGUUAUCGGCUUUUAU	12	3	5	40.7407	-11.8					21.8627	0	0	4.4504	0	0
550	TERM1861	2603398	2603359	-	1	GCGGACAGAUGGAAAAG	AUUUUUA	CUUUUCAUCUGCCCGC	UUUUUU	GCGGACAGAUGGAAAAGAUUUUUACUUUUCAUCUGCCCGCUUUUUU	16.5	7	6	45	-18.3	1				21.0588	0	0	4.39635	0	0	1	1
551	TERM1712	2425242	2425201	-	1	CAGCAGUAAGAUAUUUUC	UAAUU	GAAAAUUAUUUUACUGCUG	UUUUUU	CAGCAGUAAGAUAUUUUCUAAUUGAAAAUUAUUUUACUGCUGUUUUUU	18.5	5	6	26.1905	-19.9	1				19.8039	0	0	4.30771	0	0	1	1	1	CAGCAGUAAGAUAUUUUCUAAUUGAAAAUUAUCUUACUGCUGUUUUUU	U33C
552	TERM1126	1692286	1692242	-	0.79	AAGUCAUUACUUUACGUACG	CGUUGA	UGUAUGUAAGUAAUGACUA	UUUUUU	AAGUCAUUACUUUACGUACGCGUUGAUGUAUGUAAGUAAUGACUAUUUUUU	19.5	6	6	33.3333	-19.9	1				19.7843	0	0	4.30629	0	0	1	1
553	TERM1024	1522263	1522218	-	0.75	CCCGUCAAACACAGUGCUUGCG	AUGA	UGCAUACAUGUGUUGGCGGG	UUUGUU	CCCGUCAAACACAGUGCUUGCGAUGAUGCAUACAUGUGUUGGCGGGUUUGUU	21	4	5	54.3478	-21.2	1				19.7255	0	0	4.30199	0	0	1
554	TERM449	699155	699132	-	0.95	GAAGCUCCCA	UUAA	UGAGGGCUUC	UUUUUU	GAAGCUCCCAUUAAUGAGGGCUUCUUUUUU	10	4	6	50	-10.1	1				19.098	0	0	4.25535	0	0
555	TERM580	868223	868266	+	1	UACAACAUCGUUUGUCGGU	UUUAAU	ACUGAUAAACGAUGUUUUA	UUUUGU	UACAACAUCGUUUGUCGGUUUUAAUACUGAUAAACGAUGUUUUAUUUUGU	19	6	5	29.5455	-21.1					18.8627	0	0	4.23747	0	0
556	TERM1314	1917209	1917249	+	1	CCGGGCAGAAUGAAAAUC	AAAAC	GAUUUUUACUCUGUCCGG	UUUUUU	CCGGGCAGAAUGAAAAUCAAAACGAUUUUUACUCUGUCCGGUUUUUU	18	5	6	43.9024	-22.9	1				18.7843	0	0	4.23146	0	0	1
557	TERM1763	2492693	2492662	-	1	CACGGUCGUCACA	AUUAC	UGUUGGCGACCGUG	UUUUAC	CACGGUCGUCACAAUUACUGUUGGCGACCGUGUUUUAC	13.5	5	4	56.25	-19.1	1				18.5882	0	0	4.21632	0	0	1	1
558	TERM1729	2451741	2451698	-	0.84	GCAGCAGUAAAAUGAUUCCA	AAU	UGGAAAUCAACUUACCGCUGC	UUUUAC	GCAGCAGUAAAAUGAUUCCAAAUUGGAAAUCAACUUACCGCUGCUUUUAC	20.5	3	4	40.9091	-18.2	1				18.3725	0	0	4.19948	0	0	1
559	TERM1169	1750392	1750357	-	0.84	CCGGACUGUUGGAGAUG	CAU	UAUUUCAGCAGUUCGG	UUUUUU	CCGGACUGUUGGAGAUGCAUUAUUUCAGCAGUUCGGUUUUUU	16.5	3	6	50	-18.3	1				17.5098	0	0	4.13009	0	0
560	TERM830	1219441	1219413	-	1	GAAGAGAAGAUGU	GUU	ACAUCUUCUCUUC	UUUUUU	GAAGAGAAGAUGUGUUACAUCUUCUCUUCUUUUUU	13	3	6	37.931	-18.4	1				17.3922	0	0	4.12036	0	0
561	TERM1594	2279851	2279814	-	1	GCUCAUAAGUGAAUGUG	AAUU	UGCAUUCAUUUAUGGGC	UAUUUU	GCUCAUAAGUGAAUGUGAAUUUGCAUUCAUUUAUGGGCUAUUUU	17	4	5	36.8421	-22					17.1961	0	0	4.10401	0	0
562	TERM1670	2375262	2375219	-	1	UAGCCCGUAAAUAGAAGGUG	AUAA	CACUUUGUAUUUAUGGGCUA	UUUUAU	UAGCCCGUAAAUAGAAGGUGAUAACACUUUGUAUUUAUGGGCUAUUUUAU	20	4	5	36.3636	-25.6					16.9608	0	0	4.08413	0	0	1
563	TERM566	848154	848113	-	1	CAGCAGUAAGAUGAUUCC	AAAUUA	GGAAUGAUUUUACUGCUG	UUUUCU	CAGCAGUAAGAUGAUUCCAAAUUAGGAAUGAUUUUACUGCUGUUUUCU	18	6	5	35.7143	-24					16.9412	0	0	4.08246	0	0	1
564	TERM373	610105	610142	+	1	CUAUUCACUUGAUUAAU	UGU	AUUAAUUGAGAUGAAUAG	UUUUUU	CUAUUCACUUGAUUAAUUGUAUUAAUUGAGAUGAAUAGUUUUUU	17.5	3	6	23.6842	-13					16.549	0	0	4.04867	0	0	1
565	TERM1965	2746224	2746252	+	1	CCCGAGGCAUUC	AGUUC	GAACGCCUCGGG	UCGUUU	CCCGAGGCAUUCAGUUCGAACGCCUCGGGUCGUUU	12	5	4	65.5172	-18.9	1				16.549	0	0	4.04867	0	0	1
566	TERM1682	2381565	2381519	-	1	CAAACGCAAUUGAUAUAUGGA	AUGAA	UCCGUUAAUCAACUGCGUUUG	UUUUUA	CAAACGCAAUUGAUAUAUGGAAUGAAUCCGUUAAUCAACUGCGUUUGUUUUUA	21	5	5	36.1702	-19.7	1				16	0	0	4	0	0	1
567	TERM1628	2319038	2319060	+	1	CGACUACCAA	UCA	UUGGCAGUCG	UUUUUU	CGACUACCAAUCAUUGGCAGUCGUUUUUU	10	3	6	52.1739	-8.7	1				15.451	0.941176	0.0609137	3.94963	0		1
568	TERM1954	2735917	2735963	+	1	AAACAGCAGUGAGAUAUUUU	UCUAUUU	GAAAUAUCUUACUGCUGUUC	UUUAUU	AAACAGCAGUGAGAUAUUUUUCUAUUUGAAAUAUCUUACUGCUGUUCUUUAUU	20	7	5	29.7872	-25.6					15.2745	0	0	3.93305	0
569	TERM51	73159	73200	+	1	UCGAACUAGUACGAAAUGC	AAUGA	GCAUCUUGUCUAGUUCGA	UUUUUU	UCGAACUAGUACGAAAUGCAAUGAGCAUCUUGUCUAGUUCGAUUUUUU	18.5	5	6	40.4762	-20.2	1				15.2549	0.705882	0.0462725	3.9312	0		1
570	TERM1646	2351067	2351025	-	1	UAUCACCUUAAACUAUACAG	CGAA	UUGUAUAGUUUAAGGUGUA	UUUUUA	UAUCACCUUAAACUAUACAGCGAAUUGUAUAGUUUAAGGUGUAUUUUUA	19.5	4	5	30.2326	-21.8					15.2353	0	0	3.92935	0
571	TERM897	1319632	1319660	+	0.9	GGGCUUAUAGU	UAUUGAU	ACUAUAGGCUC	UUUUUU	GGGCUUAUAGUUAUUGAUACUAUAGGCUCUUUUUU	11	7	6	37.931	-13.8					14.9216	0	0	3.89933	0
572	TERM499	768934	768956	+	0.77	GGUUUAUCUG	GCG	CAGGUAAAUC	UUUGGU	GGUUUAUCUGGCGCAGGUAAAUCUUUGGU	10	3	4	47.8261	-8.6			1		14.8235	20.902	1.41005	3.88982	4.38557
573	TERM1645	2348569	2348523	-	0.82	UGAGAGUCUGAAACAUAUCAA	UCUU	UUGAUAUUGUAUUAGGCUCUUA	UUUUUA	UGAGAGUCUGAAACAUAUCAAUCUUUUGAUAUUGUAUUAGGCUCUUAUUUUUA	21.5	4	5	29.7872	-20.6					14.6275	0	0	3.87061	0		1	1
574	TERM1944	2712878	2712838	-	1	AGCCUCUUAAUGAUGUACU	AAU	AGUAUGUUAUUAGGAGGCA	UUUUAU	AGCCUCUUAAUGAUGUACUAAUAGUAUGUUAUUAGGAGGCAUUUUAU	19	3	5	34.1463	-22.9					14.5294	0	0	3.8609	0
575	TERM384	623160	623207	+	1	UAAAAGGGAUUGAUGAAAAACU	GAAG	GGCUUUUCAUCAAUCCCUUUUA	UUUUAG	UAAAAGGGAUUGAUGAAAAACUGAAGGGCUUUUCAUCAAUCCCUUUUAUUUUAG	22	4	4	33.3333	-25.7	1				14.4706	1.47059	0.101626	3.85505	0.556393
576	TERM1790	2512923	2512968	+	1	CCCCGUACAUAUGAGACAA	AGUCAUUA	UCAUCUCAUAUGUACGGGG	UUUUUA	CCCCGUACAUAUGAGACAAAGUCAUUAUCAUCUCAUAUGUACGGGGUUUUUA	19	8	5	43.4783	-26.4	1				14.4706	0	0	3.85505	0
577	TERM1313	1917249	1917209	-	1	CCGGACAGAGUAAAAAUCG	UUU	UGAUUUUCAUUCUGCCCGG	UUGUUC	CCGGACAGAGUAAAAAUCGUUUUGAUUUUCAUUCUGCCCGGUUGUUC	19	3	4	43.9024	-17.8	1				14.4118	1.62745	0.112925	3.84918	0.702614		1
578	TERM118	201997	201958	-	1	GCGGACUGAUAGAGAAGU	UUUC	ACUUUUCUUUCAGUCCGC	UUUUUA	GCGGACUGAUAGAGAAGUUUUCACUUUUCUUUCAGUCCGCUUUUUA	18	4	5	45	-26.1	1				14.098	2.60784	0.184979	3.81742	1.38286		1
579	TERM593	890473	890518	+	0.9	GCCUUGAUACAAAGAUUAC	UCGUAAAU	GACAUCUUUGUAUUAAGGC	UUUUUC	GCCUUGAUACAAAGAUUACUCGUAAAUGACAUCUUUGUAUUAAGGCUUUUUC	19	8	5	34.7826	-21.7	1				14.0588	0.843137	0.0599721	3.8134	0
580	TERM1389	2023137	2023101	-	1	UUUGAGGUUGGGAA	UUUUAAAUU	UUCCCAACCUCAAA	GUUUGU	UUUGAGGUUGGGAAUUUUAAAUUUUCCCAACCUCAAAGUUUGU	14	9	4	32.4324	-21.8	1				13.9216	0.843137	0.0605634	3.79925	0
581	TERM1493	2150136	2150107	-	0.91	GGUGGUUUUGUGU	GUAA	AUACAAAAUUGCC	UUUUUC	GGUGGUUUUGUGUGUAAAUACAAAAUUGCCUUUUUC	13	4	5	36.6667	-15					13.7255	0.666667	0.0485714	3.77879	0
582	TERM1724	2439440	2439418	-	1	GACAUCUCG	CAUAA	CGGGAUGUC	UUUUUC	GACAUCUCGCAUAACGGGAUGUCUUUUUC	9	5	5	52.1739	-12.9	1				13.6275	6.19608	0.454676	3.76844	2.63136
583	TERM1463	2092944	2092985	+	1	UAAACAUAGAUUUAUGAGA	GAUU	UUUCAUAAGUCUAUGUUUA	UUUUUU	UAAACAUAGAUUUAUGAGAGAUUUUUCAUAAGUCUAUGUUUAUUUUUU	19	4	6	21.4286	-20.3	1				13.4706	0.803922	0.0596798	3.75174	0
584	TERM76	113439	113462	+	0.95	CUUACUUGAU	UUUA	AUCGGGUAAG	UUUUUG	CUUACUUGAUUUUAAUCGGGUAAGUUUUUG	10	4	5	33.3333	-7.9					13.451	0.921569	0.0685131	3.74964	0
585	TERM1077	1613935	1613909	-	0.81	GAGUGGUGCAU	GACAA	AUGUACUGCUC	UUUUUG	GAGUGGUGCAUGACAAAUGUACUGCUCUUUUUG	11	5	5	48.1481	-14.8					13.3922	0	0	3.74332	0
586	TERM511	774386	774412	+	1	GGACCCGUACG	UUAAU	CGUGCGGGUCG	UUUUUA	GGACCCGUACGUUAAUCGUGCGGGUCGUUUUUA	11	5	5	62.963	-19.3					13.3725	0	0	3.7412	0
587	TERM1713	2426006	2425973	-	1	GCUGAUUUCUAUUAA	UUAU	UUGAUAGAAAUCAGC	UUUUUU	GCUGAUUUCUAUUAAUUAUUUGAUAGAAAUCAGCUUUUUU	15	4	6	26.4706	-19.7	1				13.2941	0.156863	0.0117994	3.73272	0
588	TERM1737	2458874	2458831	-	0.93	UAUAAAAGCGCGAGAGGAAA	UGAU	UAUCUUCUGGCGCUUUUGUA	UGUUUC	UAUAAAAGCGCGAGAGGAAAUGAUUAUCUUCUGGCGCUUUUGUAUGUUUC	20	4	4	38.6364	-23.1	1				13.2745	0	0	3.73059	0		1
589	TERM158	268744	268713	-	1	UCCCAAGCUGCGUAU	GAU	AUCGCAACUUGGGA	UUUUCU	UCCCAAGCUGCGUAUGAUAUCGCAACUUGGGAUUUUCU	14.5	3	5	50	-16.9	1				13.2549	2.98039	0.224852	3.72845	1.5755		1
590	TERM1681	2381519	2381565	+	0.95	CAAACGCAGUUGAUUAACGGA	UUCAU	UCCAUAUAUCAAUUGCGUUUG	UUAUUU	CAAACGCAGUUGAUUAACGGAUUCAUUCCAUAUAUCAAUUGCGUUUGUUAUUU	21	5	5	36.1702	-22	1				13.2353	0	0	3.72632	0		1
591	TERM362	583037	583003	-	1	CCUGGUGGCACGCAUU	GAAU	GAUGCUGCCAUCAGG	CUUUAU	CCUGGUGGCACGCAUUGAAUGAUGCUGCCAUCAGGCUUUAU	15.5	4	4	57.1429	-23	1				13.2157	3.76471	0.284866	3.72418	1.91254		1	1
592	TERM1367	1993476	1993437	-	1	GGUACCAAUGUUAGUCA	UAAUUU	UGAUUAACAUUAGUACC	UUUUUA	GGUACCAAUGUUAGUCAUAAUUUUGAUUAACAUUAGUACCUUUUUA	17	6	5	30	-19.8	1				12.9804	1.39216	0.107251	3.69826	0.477322		1
593	TERM590	885253	885283	+	1	CCAAGAAUGUGAU	GAUUA	AUCGCAUUCUUGG	UUUUUU	CCAAGAAUGUGAUGAUUAAUCGCAUUCUUGGUUUUUU	13	5	6	38.7097	-18.7	1				12.8235	0	0	3.68072	0
594	TERM116	201883	201930	+	1	UACUCCUUACAAUAAAGACAU	AUAGCG	GUGUCAAUAUUGUAGGGAGUA	UUGUUU	UACUCCUUACAAUAAAGACAUAUAGCGGUGUCAAUAUUGUAGGGAGUAUUGUUU	21	6	5	35.4167	-24.3	1				12.7255	2.52941	0.198767	3.66965	1.3388		1
595	TERM856	1267599	1267556	-	0.79	GCCUUAACCACAAGAUAUCU	UAUUC	AAAUAUCAUGUGUUAAGGC	UUAUUU	GCCUUAACCACAAGAUAUCUUAUUCAAAUAUCAUGUGUUAAGGCUUAUUU	19.5	5	5	34.0909	-16.5	1				12.6863	1.43137	0.112828	3.6652	0.517399		1
596	TERM1547	2215065	2215024	-	1	GAGCAGUAAAGUUAUUUUCU	AUU	AGAAAAUGUCUUACUGCUC	UUUUGU	GAGCAGUAAAGUUAUUUUCUAUUAGAAAAUGUCUUACUGCUCUUUUGU	19.5	3	5	30.9524	-18					12.6471	0	0	3.66073	0		1
597	TERM1595	2281638	2281675	+	1	UAAAAAGCAUUUCCCGA	AUGG	UAGGGAAAUGCUUUUAA	UUUUGG	UAAAAAGCAUUUCCCGAAUGGUAGGGAAAUGCUUUUAAUUUUGG	17	4	4	34.2105	-19.3	1				12.6078	0	0	3.65625	0
598	TERM1196	1788444	1788417	-	1	CACCAAGUAAC	GUUUCG	GUUGCUUGGUG	UUUUUU	CACCAAGUAACGUUUCGGUUGCUUGGUGUUUUUU	11	6	6	50	-16.1					12.4706	0	0	3.64046	0
599	TERM204	354897	354874	-	0.81	GUAUUGCUG	CUAUUU	CAGCAGUAC	UUUUGA	GUAUUGCUGCUAUUUCAGCAGUACUUUUGA	9	6	4	41.6667	-11.5			1		12.4314	10.7647	0.865931	3.63591	3.42824
600	TERM1229	1820766	1820747	-	1	CCACCCGU	UCAC	ACGGGUGG	UUUUGA	CCACCCGUUCACACGGGUGGUUUUGA	8	4	4	70	-13.9	1				12.3922	1	0.0806962	3.63136	0
601	TERM201	349097	349056	-	0.83	CAGGUUAUGCCAACAUGUA	AUUAA	UACUGUUGUGAUAACCUG	UUUUCU	CAGGUUAUGCCAACAUGUAAUUAAUACUGUUGUGAUAACCUGUUUUCU	18.5	5	5	35.7143	-16.6	1				12.2157	0.843137	0.0690209	3.61066	0		1
602	TERM448	699132	699155	+	0.85	GAAGCCCUCA	UUAA	UGGGAGCUUC	UUUUUA	GAAGCCCUCAUUAAUGGGAGCUUCUUUUUA	10	4	5	50	-10.1	1				12.1176	0	0	3.59904	0		1
603	TERM1758	2488765	2488796	+	1	GAACCGUUGAUUC	UCAAUC	GAAUCUACGGUUC	UUUUUU	GAACCGUUGAUUCUCAAUCGAAUCUACGGUUCUUUUUU	13	6	6	43.75	-16.3					12.0588	0	0	3.59202	0		1
604	TERM203	354265	354239	-	0.81	GCUAAAAAUGGC	GGU	GCCGUUAUUGGC	UUUCGU	GCUAAAAAUGGCGGUGCCGUUAUUGGCUUUCGU	12	3	4	51.8519	-11.6			1		12.0588	15.8235	1.3122	3.59202	3.984		1
605	TERM440	685629	685662	+	1	GCCAAUUUCUAUUAU	UGAU	GUGAUAGAAAUUGGC	UUUCCU	GCCAAUUUCUAUUAUUGAUGUGAUAGAAAUUGGCUUUCCU	15	4	4	32.3529	-19.6	1				11.9608	1.41176	0.118033	3.58024	0.4975
606	TERM1053	1585157	1585130	-	0.9	CAAGCACUAUCG	UAA	UGGUAGUUGCUUG	UUUUUU	CAAGCACUAUCGUAAUGGUAGUUGCUUGUUUUUU	12.5	3	6	42.8571	-11.4					11.9608	0	0	3.58024	0		1	1
607	TERM531	800727	800764	+	1	UUGUAAAAGUGUCACUG	CUGC	UAGUGGCACUUUUAUAA	UUUUUA	UUGUAAAAGUGUCACUGCUGCUAGUGGCACUUUUAUAAUUUUUA	17	4	5	36.8421	-19.8					11.8431	1.03922	0.0877483	3.56598	0.0554951
608	TERM180	300203	300234	+	1	CGUCUACAUGUACU	UAAA	GGUAUAUGUAGGCG	UUUUUA	CGUCUACAUGUACUUAAAGGUAUAUGUAGGCGUUUUUA	14	4	5	40.625	-18.8					11.8431	0	0	3.56598	0
609	TERM475	740207	740238	+	1	UCACGCUAUCAUU	GCACUG	AAUGUUAGCGUGA	UUUUUA	UCACGCUAUCAUUGCACUGAAUGUUAGCGUGAUUUUUA	13	6	5	43.75	-14.4	1				11.8431	8.39216	0.708609	3.56598	3.06904		1
610	TERM1459	2089697	2089664	-	0.93	CGAAUCACAGCGACG	AUAAUC	CGUGUGUGAUUCG	UUUUUU	CGAAUCACAGCGACGAUAAUCCGUGUGUGAUUCGUUUUUU	14	6	6	50	-13.6	1				11.8039	0	0	3.56119	0		1	1
611	TERM1895	2641866	2641904	+	1	CGAUAGUGUACACG	UUAAUGAAUU	CGUGUACUACUAUCG	UUUUUU	CGAUAGUGUACACGUUAAUGAAUUCGUGUACUACUAUCGUUUUUU	14.5	10	6	38.4615	-17.8	1				11.6667	0	0	3.54432	0		1	1
612	TERM1950	2722954	2722935	-	1	CCGAAUAC	AUUU	GUAUUCGG	UUUUUU	CCGAAUACAUUUGUAUUCGGUUUUUU	8	4	6	40	-10.4					11.6471	0	0	3.54189	0
613	TERM595	893394	893340	-	0.76	AAACUGAAAAAAUCUUCAGUAAC	UAAAACAAC	GUUACUGAAGAUUUUUAUAGUUA	UGCUUC	AAACUGAAAAAAUCUUCAGUAACUAAAACAACGUUACUGAAGAUUUUUAUAGUUAUGCUUC	23	9	3	23.6364	-21.8	1				11.6275	2.37255	0.204047	3.53946	1.24644
614	TERM630	942023	941991	-	0.86	GCUUUUCUUAGA	ACACAUACG	UCUAAGAAAAGC	UUAUUU	GCUUUUCUUAGAACACAUACGUCUAAGAAAAGCUUAUUU	12	9	5	36.3636	-15.1	1				11.6275	2.82353	0.242833	3.53946	1.4975
615	TERM1511	2164745	2164782	+	1	CAUUCAAAGAUUAUG	CCAACA	CAUUAAAUCUUUGAAUG	UUUUUU	CAUUCAAAGAUUAUGCCAACACAUUAAAUCUUUGAAUGUUUUUU	16	6	6	28.9474	-12.6	1				11.549	4.84314	0.419355	3.5297	2.27594		1	1
616	TERM1669	2371303	2371273	-	0.95	GUGUUUCUACAUG	CAAG	CAGUGUAGGAGCAC	UUUUUU	GUGUUUCUACAUGCAAGCAGUGUAGGAGCACUUUUUU	13.5	4	6	48.3871	-15.4					11.4902	0	0	3.52233	0
617	TERM1125	1691090	1691067	-	1	CCUAACUCUG	ACUU	CGGAGUUAGG	UUUUUU	CCUAACUCUGACUUCGGAGUUAGGUUUUUU	10	4	6	50	-14.9					11.3137	0	0	3.5	0
618	TERM56	75388	75356	-	0.93	CGCAAGUGUGCUGUA	UUC	UAAAGUGCACUUGUG	UUUUCU	CGCAAGUGUGCUGUAUUCUAAAGUGCACUUGUGUUUUCU	15	3	5	45.4545	-15.9					11.2941	0.54902	0.0486111	3.4975	0
619	TERM1908	2664197	2664234	+	0.9	AGCUUGUCAUUAAAA	CAUAUAGA	UUUUAGUGACAAGCA	UUUUUG	AGCUUGUCAUUAAAACAUAUAGAUUUUAGUGACAAGCAUUUUUG	15	8	5	28.9474	-17.4		1			11.2353	5.33333	0.474695	3.48997	2.41504
620	TERM1359	1982214	1982253	+	0.85	CGGAGAUCACUAGAUUCA	UUUUC	UGAAUCAUUGAUCUGCG	UUUUUU	CGGAGAUCACUAGAUUCAUUUUCUGAAUCAUUGAUCUGCGUUUUUU	17.5	5	6	40	-14.7					11.1765	0.647059	0.0578947	3.48239	0		1
621	TERM812	1162109	1162077	-	0.93	UCUACUAAGUCCUU	UUCA	AUGGCACUUAGUAGA	UUUUUG	UCUACUAAGUCCUUUUCAAUGGCACUUAGUAGAUUUUUG	14.5	4	5	36.3636	-15	1				11.1176	3.92157	0.352734	3.47478	1.97143		1	1
622	TERM1185	1770518	1770481	-	1	UGAGCCACAUCCAAU	CUUACUA	AUUAGGGUGUGGCUCA	UUUUUA	UGAGCCACAUCCAAUCUUACUAAUUAGGGUGUGGCUCAUUUUUA	15.5	7	5	44.7368	-20.6	1				10.9804	2	0.182143	3.45686	1
623	TERM1747	2477126	2477093	-	0.95	GGCAAUUUCUAUUA	GCAAUA	UGAUAGAGAUUGUC	UUUUUU	GGCAAUUUCUAUUAGCAAUAUGAUAGAGAUUGUCUUUUUU	14	6	6	32.3529	-16.1					10.8824	0	0	3.44392	0
624	TERM460	720121	720140	+	0.81	GAAAUUGG	GAAU	CCAAUUUC	UCUUUG	GAAAUUGGGAAUCCAAUUUCUCUUUG	8	4	4	35	-8.4				1	10.8627	20.6667	1.90253	3.44132	4.36923
625	TERM1791	2513030	2512992	-	1	UCGGAUUGAUGAAAGGU	UAUUU	ACUUUUCAUCAAUCUGA	UUUUUU	UCGGAUUGAUGAAAGGUUAUUUACUUUUCAUCAAUCUGAUUUUUU	17	5	6	30.7692	-22.4	1				10.6667	2.56863	0.240809	3.41504	1.361
626	TERM1462	2091962	2091981	+	0.76	GAAAUUGG	UGUU	CCAAUUUC	UCUAUG	GAAAUUGGUGUUCCAAUUUCUCUAUG	8	4	3	35	-8.7					10.6471	4.19608	0.394107	3.41238	2.06904
627	TERM1693	2402698	2402739	+	1	GCGCUUGCUAGUACCUCUU	AAA	AAGAUGAUGCUAGCAAGCGC	UUUUCU	GCGCUUGCUAGUACCUCUUAAAAAGAUGAUGCUAGCAAGCGCUUUUCU	19.5	3	5	47.619	-23.4	1				10.4118	0	0	3.38014	0		1
628	TERM1044	1572584	1572543	-	0.78	UAAAAUCUCGGGAUUUCUA	AAUU	UUGAAAUUUCGAGGUUUUA	AUAUUU	UAAAAUCUCGGGAUUUCUAAAUUUUGAAAUUUCGAGGUUUUAAUAUUU	19	4	4	26.1905	-19.3					10.3725	0.764706	0.073724	3.3747	0
629	TERM712	1032279	1032310	+	1	CGAGAUUACACAAC	AAUU	GACGUGUAAUCUCG	UUUUUA	CGAGAUUACACAACAAUUGACGUGUAAUCUCGUUUUUA	14	4	5	40.625	-14.7	1				10.3725	0.686275	0.0661626	3.3747	0
630	TERM250	422170	422203	+	0.91	CAUCUGACACACAA	GUAU	UUGUGUUGCUCAGGUG	UUUUUU	CAUCUGACACACAAGUAUUUGUGUUGCUCAGGUGUUUUUU	15	4	6	44.1176	-12.6					10.2549	1.05882	0.10325	3.35824	0.0824622		1	1
631	TERM1505	2162575	2162541	-	1	UUGGAAUAUAUCGGGG	AAU	UCUCGAUAUGUUCCGG	UUUUUU	UUGGAAUAUAUCGGGGAAUUCUCGAUAUGUUCCGGUUUUUU	16	3	6	42.8571	-20.1					10.2353	2.35294	0.229885	3.35548	1.23447
632	TERM986	1448574	1448547	-	0.77	CUCCACAUGU	UUAUGAUU	GCAUGUGGAG	UAUUUU	CUCCACAUGUUUAUGAUUGCAUGUGGAGUAUUUU	10	8	5	42.8571	-15.7					10.1961	0.941176	0.0923077	3.34994	0
633	TERM1943	2709767	2709727	-	0.86	UCUGGUUGAAGUCGUUA	CUAUCA	UAGCGACCUUUAGCCAGA	UUUUUU	UCUGGUUGAAGUCGUUACUAUCAUAGCGACCUUUAGCCAGAUUUUUU	17.5	6	6	43.9024	-20.7					10	0	0	3.32193	0		1	1
634	TERM42	61066	61094	+	0.95	UCACAAAUUUUG	AUAUA	CAUAAUUUGUGA	UUUUUU	UCACAAAUUUUGAUAUACAUAAUUUGUGAUUUUUU	12	5	6	20.6897	-8.8					9.98039	1	0.100196	3.3191	0		1
635	TERM1947	2717675	2717636	-	0.88	UACUAGUAACAUUU	UUUUACUAAUUU	AAAUGUUAUUAGUA	UUUUUU	UACUAGUAACAUUUUUUUACUAAUUUAAAUGUUAUUAGUAUUUUUU	14	12	6	15	-12.5					9.96078	1.47059	0.147638	3.31626	0.556393
636	TERM1570	2252783	2252810	+	1	UCAUUCAUGGUG	AGGG	CUUCAUGAAUGA	UUUUUU	UCAUUCAUGGUGAGGGCUUCAUGAAUGAUUUUUU	12	4	6	42.8571	-11.3	1				9.94118	5.41176	0.544379	3.31342	2.4361
637	TERM184	307095	307048	-	0.84	CCCCGUCACUAAGUUAUGAUGCG	CUGU	UGCGCCAACUUGGUGACGGGG	UUUAGC	CCCCGUCACUAAGUUAUGAUGCGCUGUUGCGCCAACUUGGUGACGGGGUUUAGC	22	4	3	58.3333	-31.9	1				9.92157	0	0	3.31057	0		1	1
638	TERM1935	2697904	2697876	-	1	GUCUGGCAUCUAU	UGU	AUUGGUGCCAGGC	UUUUUU	GUCUGGCAUCUAUUGUAUUGGUGCCAGGCUUUUUU	13	3	6	51.7241	-16.7					9.90196	0.607843	0.0613861	3.30771	0
639	TERM1779	2508189	2508154	-	1	UAAAAUGCGCAAACCUG	ACC	CAGUUUGCGCAUUUUA	UGUUUU	UAAAAUGCGCAAACCUGACCCAGUUUGCGCAUUUUAUGUUUU	16.5	3	5	41.6667	-18	1				9.86275	0.0196078	0.00198807	3.30199	0
640	TERM9	14156	14177	+	1	GUGGUGACG	AAGC	UGUCGCCAC	UUUUUU	GUGGUGACGAAGCUGUCGCCACUUUUUU	9	4	6	63.6364	-13.6					9.78431	0.235294	0.0240481	3.29047	0
641	TERM1917	2678091	2678052	-	1	CCCGAGAUUUUAGUG	AAAUGAAUCA	UACUAAAAUCUCGGG	UUAUUU	CCCGAGAUUUUAGUGAAAUGAAUCAUACUAAAAUCUCGGGUUAUUU	15	10	5	37.5	-20.2	1				9.76471	0	0	3.28758	0
642	TERM990	1462356	1462328	-	1	GCUACUUGUUUUC	AUU	GAGAAUAAGUAGC	UUUUUC	GCUACUUGUUUUCAUUGAGAAUAAGUAGCUUUUUC	13	3	5	34.4828	-15.1				1	9.76471	3.94118	0.403614	3.28758	1.97863
643	TERM792	1124862	1124815	-	1	UAAACACCUCACAAAAGAAAG	UAGUC	CUUUCUUAUGGUGAGGUGUUUA	UUUAUU	UAAACACCUCACAAAAGAAAGUAGUCCUUUCUUAUGGUGAGGUGUUUAUUUAUU	21.5	5	5	35.4167	-24.6	1				9.72549	0	0	3.28177	0		1
644	TERM1194	1781524	1781572	+	0.82	UGACCUUAAUAUAACUGAGUCACU	AAAA	AGUGUCGUUAUAUUAAGGUCA	UUUCGU	UGACCUUAAUAUAACUGAGUCACUAAAAAGUGUCGUUAUAUUAAGGUCAUUUCGU	22.5	4	4	30.6122	-22.2	1				9.62745	2.84314	0.295316	3.26715	1.50748		1	1
645	TERM892	1311634	1311659	+	0.75	CCACAUAAACG	GGG	CGUUUAUAGUGG	UGGUGU	CCACAUAAACGGGGCGUUUAUAGUGGUGGUGU	11.5	3	3	50	-9.6			1		9.58824	10.5098	1.09611	3.26127	3.39366		1	1
646	TERM1876	2614014	2613975	-	1	GAAGCAUCUGUCUGGAUC	AUUA	GUACCAGAUAGAUGCUUC	UUAAUU	GAAGCAUCUGUCUGGAUCAUUAGUACCAGAUAGAUGCUUCUUAAUU	18	4	4	42.5	-24.6					9.4902	0	0	3.24644	0
647	TERM1566	2246016	2245983	-	1	GUAGUUGGUCUAUU	UAAAAU	AAUAGGCUAACUGC	UUUUUU	GUAGUUGGUCUAUUUAAAAUAAUAGGCUAACUGCUUUUUU	14	6	6	32.3529	-17.8					9.43137	2.58824	0.274428	3.23747	1.37197
648	TERM610	911729	911700	-	0.82	GACCUCGUACA	CCAUAAA	UGUAACGAGGUC	UUUUUA	GACCUCGUACACCAUAAAUGUAACGAGGUCUUUUUA	11.5	7	5	46.6667	-14.2	1				9.43137	0	0	3.23747	0		1	1
649	TERM502	771898	771876	-	0.78	CACUUUUUAA	UCA	UAAAAAAGUG	UUUUUG	CACUUUUUAAUCAUAAAAAAGUGUUUUUG	10	3	5	21.7391	-5.2	1				9.43137	4.54902	0.482328	3.23747	2.18556
650	TERM352	572705	572739	+	0.82	CUCAUCUUUUGGGUAU	AGA	AUACCUUCGAGGUGAG	UUUUUA	CUCAUCUUUUGGGUAUAGAAUACCUUCGAGGUGAGUUUUUA	16	3	5	42.8571	-15.4					9.23529	1112	120.408	3.20716	10.1189		1
651	TERM681	994187	994159	-	1	UCCCCUUACAACU	UUU	AGUUGUUAGGGGA	UUUUAU	UCCCCUUACAACUUUUAGUUGUUAGGGGAUUUUAU	13	3	5	41.3793	-16.2	1				9.19608	4.43137	0.481876	3.20102	2.14775		1
652	TERM976	1436572	1436543	-	0.87	UUGCAGAAGUGGG	AAGU	CACGCUUCUGCAA	UUCAAU	UUGCAGAAGUGGGAAGUCACGCUUCUGCAAUUCAAU	13	4	3	50	-17			1		9.01961	12.451	1.38043	3.17306	3.63819
653	TERM129	226406	226379	-	0.9	CAGCUAUGAC	UUUACUUU	GUCAUGGCUG	UUUUUU	CAGCUAUGACUUUACUUUGUCAUGGCUGUUUUUU	10	8	6	42.8571	-15.5					9	6.56863	0.729847	3.16993	2.71559
654	TERM576	860710	860670	-	1	CAGCAGUAAGAUAUUUCCA	AAU	UGAAAUUAUCCUACUGCUG	UCUUUU	CAGCAGUAAGAUAUUUCCAAAUUGAAAUUAUCCUACUGCUGUCUUUU	19	3	5	34.1463	-16.5	1				8.98039	21.5098	2.3952	3.16678	4.42692		1
655	TERM827	1214694	1214721	+	0.95	CUAGAUUUCAU	UUUCAU	AUGGAAUCUAG	UUUUUU	CUAGAUUUCAUUUUCAUAUGGAAUCUAGUUUUUU	11	6	6	28.5714	-11.9					8.98039	0	0	3.16678	0
656	TERM1289	1876219	1876259	+	1	CCGAGCGACCGUGGU	UCAAAAAUCAU	ACCACGGCCGCUCGG	UUUUUU	CCGAGCGACCGUGGUUCAAAAAUCAUACCACGGCCGCUCGGUUUUUU	15	11	6	60.9756	-25.9	1				8.84314	0	0	3.14456	0		1
657	TERM1567	2247784	2247754	-	0.9	GAAGUUGAGGGCAC	AUAU	GUGUUCCAACUUC	UUUUUG	GAAGUUGAGGGCACAUAUGUGUUCCAACUUCUUUUUG	13.5	4	5	45.1613	-16.3					8.84314	3.72549	0.421286	3.14456	1.89743		1	1
658	TERM1823	2551685	2551652	-	1	UGCCACUAUACAGG	UCAAAU	CUUGUAUAGUGGCA	UUUUAA	UGCCACUAUACAGGUCAAAUCUUGUAUAGUGGCAUUUUAA	14	6	4	41.1765	-22.1	1				8.80392	1.07843	0.122494	3.13815	0.108934
659	TERM1663	2368572	2368608	+	1	CCCCCAUAUGUUGAG	CUCUCGU	UUCAACAUACGGGGG	UUUUCA	CCCCCAUAUGUUGAGCUCUCGUUUCAACAUACGGGGGUUUUCA	15	7	4	54.0541	-19.9	1				8.72549	2.76471	0.316854	3.12524	1.46713		1
660	TERM67	101217	101261	+	1	CUGAGCGAGCCUAGGACAU	AAAUCA	AUGUCCUAGGCUCGCUAAUG	UUAUAU	CUGAGCGAGCCUAGGACAUAAAUCAAUGUCCUAGGCUCGCUAAUGUUAUAU	19.5	6	4	48.8889	-31.4	1				8.68627	0.607843	0.0699774	3.11874	0
661	TERM1847	2577863	2577829	-	1	CAGGUUUAUUUCAUA	AAUUA	UAUGAAGUAAGCCUG	UUUUUU	CAGGUUUAUUUCAUAAAUUAUAUGAAGUAAGCCUGUUUUUU	15	5	6	28.5714	-17.9					8.62745	0	0	3.10893	0
662	TERM1026	1526199	1526147	-	0.83	GCCCCCUAAUAGAAUCUAAGGCC	AUUUGUA	GACCUAUAGAUAUAUUAGGGGGC	UUCUUU	GCCCCCUAAUAGAAUCUAAGGCCAUUUGUAGACCUAUAGAUAUAUUAGGGGGCUUCUUU	23	7	5	43.3962	-25.9	1				8.45098	1	0.118329	3.07912	0		1
663	TERM1637	2327138	2327101	-	1	GCCAUAAAAGCGGUCA	UGAUAU	UGACUACUUUUAUGGC	UUUUUA	GCCAUAAAAGCGGUCAUGAUAUUGACUACUUUUAUGGCUUUUUA	16	6	5	39.4737	-21.2	1				8.41176	0.607843	0.0722611	3.07241	0		1
664	TERM322	537341	537365	+	1	UCCCACGGCAA	AUA	UUGUCGUGGGC	UUUUUU	UCCCACGGCAAAUAUUGUCGUGGGCUUUUUU	11	3	6	56	-14.6					8.41176	1.92157	0.228438	3.07241	0.942285
665	TERM1699	2411669	2411698	+	1	UAAAAGAGGAGGC	CUUC	GCCUCCUCUUUUA	UUUAUC	UAAAAGAGGAGGCCUUCGCCUCCUCUUUUAUUUAUC	13	4	4	46.6667	-20.5	1				8.37255	1.17647	0.140515	3.06567	0.234465
666	TERM703	1023264	1023225	-	0.88	GCGUAAUAUGUUACCUAA	UUG	UUAGGACUACAUAUUACGC	UUUUGG	GCGUAAUAUGUUACCUAAUUGUUAGGACUACAUAUUACGCUUUUGG	18.5	3	4	35	-18.3	1				8.29412	1.80392	0.217494	3.05209	0.851137		1
667	TERM960	1406547	1406518	-	1	CAGACAAAUUUC	UGUUAU	GGAAUUUGUCUG	UUUUUC	CAGACAAAUUUCUGUUAUGGAAUUUGUCUGUUUUUC	12	6	5	33.3333	-14.7				1	8.29412	12.7255	1.53428	3.05209	3.66965
668	TERM219	368550	368520	-	1	GGCAUCAAGCAGCA	UAU	UACUGUUUGAUGCC	UUUUUA	GGCAUCAAGCAGCAUAUUACUGUUUGAUGCCUUUUUA	14	3	5	45.1613	-19					8.23529	3.31373	0.402381	3.04182	1.72845
669	TERM932	1349813	1349772	-	1	CAGCAGUAAGAUAAUUUUC	AAUUA	GAAAAUAUCUUACUGCUG	UUCUCU	CAGCAGUAAGAUAAUUUUCAAUUAGAAAAUAUCUUACUGCUGUUCUCU	18.5	5	4	28.5714	-22	1				8.01961	1.23529	0.154034	3.00353	0.304855		1	1
670	TERM115	199402	199443	+	1	CCUCACCAUUGAAAAGAGU	AUAUA	ACCUUUUCAAUAGUGAGG	UAUAUG	CCUCACCAUUGAAAAGAGUAUAUAACCUUUUCAAUAGUGAGGUAUAUG	18.5	5	3	35.7143	-19.5	1				7.94118	0.686275	0.0864198	2.98935	0		1
671	TERM1558	2236138	2236104	-	0.9	GUAGUGUAUAAAGUA	UAUUU	UGCUUUUUGCACUAC	UUUUUU	GUAGUGUAUAAAGUAUAUUUUGCUUUUUGCACUACUUUUUU	15	5	6	28.5714	-16					7.94118	0	0	2.98935	0		1
672	TERM1961	2741033	2741068	+	1	UCCACACAUUAAGG	AGCUAUAA	CCCUAAUGUGUGGA	UUUAAU	UCCACACAUUAAGGAGCUAUAACCCUAAUGUGUGGAUUUAAU	14	8	4	41.6667	-17.5	1				7.92157	1.33333	0.168317	2.98579	0.415037
673	TERM723	1039985	1039944	-	1	CAGUAUUUUAGGAUUGUAA	ACCA	UGAUAAACCUAAAAUACUG	UUAUUU	CAGUAUUUUAGGAUUGUAAACCAUGAUAAACCUAAAAUACUGUUAUUU	19	4	5	28.5714	-16	1				7.82353	0	0	2.96782	0		1
674	TERM707	1025525	1025558	+	1	GAGAAGCUGAGCGAU	GAAA	GUUGCUUAGCUUCUC	UUUUGG	GAGAAGCUGAGCGAUGAAAGUUGCUUAGCUUCUCUUUUGG	15	4	4	47.0588	-25.7	1				7.78431	4.86275	0.624685	2.96057	2.28177
675	TERM914	1333308	1333289	-	0.95	CACGUGUC	GUAG	GAUGCGUG	UUUUUU	CACGUGUCGUAGGAUGCGUGUUUUUU	8	4	6	60	-9.2	1				7.76471	4.41176	0.568182	2.95693	2.14136
676	TERM936	1355861	1355821	-	1	CAGCAGUAAGAUUAUUUC	CUAGUC	GAAAUAUCUUACUGCUG	UACUUU	CAGCAGUAAGAUUAUUUCCUAGUCGAAAUAUCUUACUGCUGUACUUU	17.5	6	4	36.5854	-20.7					7.72549	0.980392	0.126904	2.94963	-0.0285692		1	1
677	TERM490	762517	762551	+	0.86	GAAGUGAAGGAUG	UUAUAAAUU	UAUCCUUCGCUUC	UUUUUA	GAAGUGAAGGAUGUUAUAAAUUUAUCCUUCGCUUCUUUUUA	13	9	5	34.2857	-18.4	1				7.66667	1.7451	0.227621	2.9386	0.803308
678	TERM1852	2584894	2584847	-	1	UAAACGUGUUUUUAGGUAAU	UGCAAUAU	AUUGCCUUGAAACACGUUUA	UUUUUA	UAAACGUGUUUUUAGGUAAUUGCAAUAUAUUGCCUUGAAACACGUUUAUUUUUA	20	8	5	29.1667	-21.3					7.56863	0	0	2.92003	0		1
679	TERM487	755167	755201	+	1	UCCUCUUAGCCUGUU	UAAGU	AACAGGUUGAGAGGA	UUUUUU	UCCUCUUAGCCUGUUUAAGUAACAGGUUGAGAGGAUUUUUU	15	5	6	42.8571	-23.6					7.5098	0	0	2.90878	0
680	TERM1746	2475322	2475285	-	1	CACACUCUACUCAACUG	UUAA	UAGCUGAAUAGAGUGUG	UUUUUU	CACACUCUACUCAACUGUUAAUAGCUGAAUAGAGUGUGUUUUUU	17	4	6	39.4737	-16.6					7.45098	0	0	2.89743	0		1
681	TERM677	990738	990688	-	0.82	GAGGUGCCACAAACAUGUUA	UUUUGUUCAUCC	AAACAUGUUGUGGCGCCUC	UUUUGU	GAGGUGCCACAAACAUGUUAUUUUGUUCAUCCAAACAUGUUGUGGCGCCUCUUUUGU	19.5	12	5	45.098	-27.3	1				7.43137	0.647059	0.0870712	2.89363	0		1	1
682	TERM1486	2134755	2134734	-	0.86	CUUUAGGUAU	UCC	AUCCUAAAG	UUUUUU	CUUUAGGUAUUCCAUCCUAAAGUUUUUU	9.5	3	6	36.3636	-7.1				1	7.39216	16.5294	2.23607	2.886	4.04696
683	TERM1167	1747268	1747309	+	0.8	CAGCAGUAAGAUUAUUUUC	AAUUA	GAAAAUUUCUCACUGCUG	UUCUUU	CAGCAGUAAGAUUAUUUUCAAUUAGAAAAUUUCUCACUGCUGUUCUUU	18.5	5	5	30.9524	-16.8	1				7.29412	0.784314	0.107527	2.86673	0		1	1
684	TERM1608	2293160	2293131	-	0.79	GUCACAGUUAGAU	CUAA	GUCUUGCUGUGGC	UUUUUA	GUCACAGUUAGAUCUAAGUCUUGCUGUGGCUUUUUA	13	4	5	46.6667	-14.3					7.21569	0.568627	0.0788043	2.85114	0		1
685	TERM766	1087562	1087587	+	1	AAACCACGUCU	CGAU	GGACGUGGUUA	UUUUUU	AAACCACGUCUCGAUGGACGUGGUUAUUUUUU	11	4	6	50	-14.7	1				7.17647	0.294118	0.0409836	2.84327	0
686	TERM1518	2178157	2178133	-	1	GGAGUGUAGCA	CUU	UGCUAUAUUCC	UUUUUU	GGAGUGUAGCACUUUGCUAUAUUCCUUUUUU	11	3	6	44	-14.3				1	7.05882	230.137	32.6028	2.81943	7.84635
687	TERM1358	1979206	1979167	-	1	CACACAUUAUUUUGGAUG	GAAA	CAACCAAAUUGAUGUGUG	UUUUUU	CACACAUUAUUUUGGAUGGAAACAACCAAAUUGAUGUGUGUUUUUU	18	4	6	35	-21.5					7.01961	0	0	2.81139	0		1
688	TERM394	634478	634516	+	1	CGGACAAGUUUCGCA	GCUUUAUAA	UGUGCAACUUGUCCG	UUUUUA	CGGACAAGUUUCGCAGCUUUAUAAUGUGCAACUUGUCCGUUUUUA	15	9	5	46.1538	-18.7	1				6.86275	1.66667	0.242857	2.77879	0.736966		1
689	TERM1717	2431107	2431141	+	0.77	CGGUAAUGUCUAU	CACAUUAAA	AAAGACAUUACCG	UUUCGU	CGGUAAUGUCUAUCACAUUAAAAAAGACAUUACCGUUUCGU	13	9	4	34.2857	-14.3	1				6.76471	0	0	2.75803	0
690	TERM268	459403	459427	+	0.75	GUCUGAGACA	AUGCA	UGUUUCAGGC	UUUAAU	GUCUGAGACAAUGCAUGUUUCAGGCUUUAAU	10	5	4	48	-12.7				1	6.76471	12.5882	1.86087	2.75803	3.654
691	TERM61	91041	91080	+	1	UGGAGAACUUUUGAUAUUU	UAU	AAAUAUUGAAGUUCUCCA	UUUUUG	UGGAGAACUUUUGAUAUUUUAUAAAUAUUGAAGUUCUCCAUUUUUG	18.5	3	5	25	-16.7					6.68627	0	0	2.7412	0		1	1
692	TERM933	1351676	1351655	-	0.82	UUCAGACGG	CGAA	CCGUCUGCA	UUUAAU	UUCAGACGGCGAACCGUCUGCAUUUAAU	9	4	4	59.0909	-10.5			1		6.64706	5.39216	0.811209	2.73272	2.43086
693	TERM455	705042	705020	-	0.93	GUCUAUCUUU	UAU	GGAGAUAGGC	UUUUUU	GUCUAUCUUUUAUGGAGAUAGGCUUUUUU	10	3	6	39.1304	-10.5		1			6.60784	8.94118	1.35312	2.72418	3.16046
694	TERM942	1360122	1360095	-	1	GAAGAAUCAACG	CUUU	UGUUGAUUCUUC	UUUUUA	GAAGAAUCAACGCUUUUGUUGAUUCUUCUUUUUA	12	4	5	35.7143	-14.6					6.54902	0	0	2.71128	0
695	TERM47	64202	64178	-	0.95	GCCAAUCCA	ACAUUCA	UGGGUUGGC	UUUUUU	GCCAAUCCAACAUUCAUGGGUUGGCUUUUUU	9	7	6	52	-13.6	1				6.5098	5.52941	0.849398	2.70261	2.46713
696	TERM1704	2416787	2416759	-	0.93	GUAUCGGUGCCA	AAUA	UGGUUAUCGAUAC	UUUUUU	GUAUCGGUGCCAAAUAUGGUUAUCGAUACUUUUUU	12.5	4	6	41.3793	-13.3	1				6.4902	0	0	2.69826	0		1	1
697	TERM848	1249693	1249714	+	1	UAACCUUCA	AAUG	UGAAGGUUA	UUUUUU	UAACCUUCAAAUGUGAAGGUUAUUUUUU	9	4	6	31.8182	-10					6.4902	1.39216	0.214502	2.69826	0.477322
698	TERM320	534746	534698	-	1	UGCUCCCUUCAAAGUAGACAUU	GAAAA	AAUGAAAACUUUGAAGGGAGCA	UUUUAC	UGCUCCCUUCAAAGUAGACAUUGAAAAAAUGAAAACUUUGAAGGGAGCAUUUUAC	22	5	4	36.7347	-27.5	1				6.47059	0	0	2.6939	0		1
699	TERM1938	2702303	2702270	-	1	CGGUAAUUUCUAUUU	AUUG	AGAUAGAAAUUACCG	UUUAUU	CGGUAAUUUCUAUUUAUUGAGAUAGAAAUUACCGUUUAUU	15	4	5	29.4118	-17.4	1				6.39216	3.11765	0.48773	2.6763	1.64046
700	TERM501	771849	771878	+	1	GUGUUUUUGGUAG	UGAA	UUAUCAAAAACAC	UUUUUU	GUGUUUUUGGUAGUGAAUUAUCAAAAACACUUUUUU	13	4	6	30	-12.9	1				6.37255	0.431373	0.0676923	2.67187	0
701	TERM1937	2699882	2699850	-	0.75	GUGAGUGCCAUUGU	AAGAAC	ACAAGACACUCAC	UUUGUU	GUGAGUGCCAUUGUAAGAACACAAGACACUCACUUUGUU	13.5	6	5	45.4545	-12.5				1	6.31373	10.1961	1.61491	2.65849	3.34994		1
702	TERM1610	2293664	2293642	-	1	CACCUCGAUG	UUA	UGUCGAGGUG	UUUUUU	CACCUCGAUGUUAUGUCGAGGUGUUUUUU	10	3	6	52.1739	-14					6.31373	0.137255	0.0217391	2.65849	0
703	TERM836	1231992	1232031	+	0.84	CACCUCUAAAACGAUUAA	AAUCA	UUAAAGUUUUAGAGGUG	UUUAUU	CACCUCUAAAACGAUUAAAAUCAUUAAAGUUUUAGAGGUGUUUAUU	17.5	5	5	30	-17					6.29412	0	0	2.654	0		1
704	TERM1984	2799283	2799235	-	0.76	CAAAAGCACCCUAAAGUUAG	ACUUAAA	CUAACAAAUUAGGGUGCUUUUG	UUUGUG	CAAAAGCACCCUAAAGUUAGACUUAAACUAACAAAUUAGGGUGCUUUUGUUUGUG	21	7	4	34.6939	-24.4	1				6.13725	0.980392	0.159744	2.61759	-0.0285692		1
705	TERM30	44604	44584	-	1	GAAGAGUGA	CCG	UCACUCUUC	UUUAAC	GAAGAGUGACCGUCACUCUUCUUUAAC	9	3	3	52.381	-11.9	1				6.07843	3.64706	0.6	2.6037	1.86673
706	TERM1996	2815434	2815406	-	1	GACAAAGCU	AAGAUCAUAAC	AGCUUUGUC	UUUUUU	GACAAAGCUAAGAUCAUAACAGCUUUGUCUUUUUU	9	11	6	37.931	-11	1				6.01961	0.823529	0.136808	2.58967	0
707	TERM1897	2645042	2645078	+	1	GAGAGAUUGUUGUGCAA	UGU	UUGCACGGCAAUCUCUC	UUUUUC	GAGAGAUUGUUGUGCAAUGUUUGCACGGCAAUCUCUCUUUUUC	17	3	5	45.9459	-24.2					6	0	0	2.58496	0
708	TERM1831	2556400	2556353	-	1	GCUUCUAAUGUGAUACAGGAA	CCUCAUA	UUCCGUAUCAUGUUAGAAGC	UUUUAA	GCUUCUAAUGUGAUACAGGAACCUCAUAUUCCGUAUCAUGUUAGAAGCUUUUAA	20.5	7	4	39.5833	-24.9					5.96078	1.4902	0.25	2.5755	0.575502		1	1
709	TERM1331	1930100	1930081	-	1	GUCAGUGC	UUCG	GCACUGGC	UUUUUA	GUCAGUGCUUCGGCACUGGCUUUUUA	8	4	5	65	-16.3					5.82353	6.70588	1.15152	2.54189	2.74543
710	TERM730	1044318	1044277	-	1	UAACCUAUGUCAUAGAUAU	UUC	AUAAUCUAUAACAUAGGUUA	UUUUUU	UAACCUAUGUCAUAGAUAUUUCAUAAUCUAUAACAUAGGUUAUUUUUU	19.5	3	6	23.8095	-17.8					5.7451	0	0	2.52233	0		1
711	TERM1966	2746252	2746224	-	1	CCCGAGGCGUUCG	AAC	UGAAUGCCUCGGG	UUUAAU	CCCGAGGCGUUCGAACUGAAUGCCUCGGGUUUAAU	13	3	4	65.5172	-22.4	1				5.56863	0	0	2.47732	0
712	TERM1225	1815412	1815379	-	1	GCUGAUUUCUAUUAA	UUAU	UUGAUAGAAAUCAGC	UUUUUU	GCUGAUUUCUAUUAAUUAUUUGAUAGAAAUCAGCUUUUUU	15	4	6	26.4706	-19.7	1		1		5.5098	0	0	2.462	0
713	TERM852	1259974	1260029	+	1	UUAAAGGCAUAAUAACCAUAGUGC	GUAUCGA	GCGUAAUGGAUUAUUAUGCCUUUGA	UUUUAC	UUAAAGGCAUAAUAACCAUAGUGCGUAUCGAGCGUAAUGGAUUAUUAUGCCUUUGAUUUUAC	24.5	7	4	35.7143	-26.4	1				5.45098	0	0	2.44652	0		1
714	TERM850	1253909	1253939	+	0.86	GAAAGGUGCAAAA	UGUUU	UUUUGUGCCUUUC	UUUAUA	GAAAGGUGCAAAAUGUUUUUUUGUGCCUUUCUUUAUA	13	5	4	35.4839	-16				1	5.43137	12.5686	2.31408	2.44132	3.65176
715	TERM153	264198	264253	+	1	UAAAAAACAGCAGUAAGAUAAUUUUC	AAUUA	GAAAAUAUCUUACUGCUGUUCUCUA	UUUAUA	UAAAAAACAGCAGUAAGAUAAUUUUCAAUUAGAAAAUAUCUUACUGCUGUUCUCUAUUUAUA	25.5	5	4	25	-24.7	1				5.37255	3.76471	0.70073	2.42561	1.91254		1	1
716	TERM541	806025	806001	-	1	CAACUACUCUA	CUA	UUGAGUAGUUG	UUUUUU	CAACUACUCUACUAUUGAGUAGUUGUUUUUU	11	3	6	36	-12				1	5.35294	17.4706	3.26374	2.42033	4.12686
717	TERM374	611100	611133	+	0.86	GCUGAUUACUAUUCA	UUAUU	UGAUAGAAAUCAGC	UUUUUU	GCUGAUUACUAUUCAUUAUUUGAUAGAAAUCAGCUUUUUU	14.5	5	6	29.4118	-12.8	1				5.29412	4.88235	0.922222	2.40439	2.28758		1
718	TERM1176	1759586	1759565	-	0.86	GGUAGGCAU	UCAG	GUGCUUACC	UUUUUU	GGUAGGCAUUCAGGUGCUUACCUUUUUU	9	4	6	54.5455	-12.6					5.2549	0	0	2.39366	0
719	TERM1088	1637966	1638012	+	0.87	CUGACUAGUACACGAGGCAUA	UUCUAC	UAUGCUUGCGAACUAGUCAG	UUUUAG	CUGACUAGUACACGAGGCAUAUUCUACUAUGCUUGCGAACUAGUCAGUUUUAG	20.5	6	4	44.6809	-20.2	1				5.23529	0.313725	0.0599251	2.38827	0		1
720	TERM927	1348917	1348950	+	1	GCUGAUUUCUAUUA	UUUAUU	UGAUAGAAAUCAGC	UUUUUU	GCUGAUUUCUAUUAUUUAUUUGAUAGAAAUCAGCUUUUUU	14	6	6	26.4706	-19	1				5.23529	0	0	2.38827	0
721	TERM91	138895	138936	+	1	UAGCAGUAGGAUGGUUU	UUAAUUGC	AAAUCAUCUUACUGCUG	UUUUUA	UAGCAGUAGGAUGGUUUUUAAUUGCAAAUCAUCUUACUGCUGUUUUUA	17	8	5	35.7143	-21.8					5.21569	0	0	2.38286	0
722	TERM770	1091967	1091997	+	1	AGCCCGAUUUAUC	UUAAU	GAUAAAUCGGGCA	UUUUUU	AGCCCGAUUUAUCUUAAUGAUAAAUCGGGCAUUUUUU	13	5	6	38.7097	-20.6					5.21569	0	0	2.38286	0
723	TERM489	756310	756336	+	1	CAAGCAUAGUU	AGCAC	AACUAUGUUUG	UUUUUC	CAAGCAUAGUUAGCACAACUAUGUUUGUUUUUC	11	5	5	37.037	-11.1					5.13725	2.98039	0.580153	2.361	1.5755
724	TERM471	734867	734917	+	1	UAAAAGAGGGGAACAAUGGUUAA	AGGUC	UUAAUCAUUGCUCCCCUCUUUUC	UUUAAA	UAAAAGAGGGGAACAAUGGUUAAAGGUCUUAAUCAUUGCUCCCCUCUUUUCUUUAAA	23	5	3	39.2157	-27.6	1				5.11765	1.13725	0.222222	2.35548	0.185556		1
725	TERM173	291939	291970	+	1	GCAUUAAGCGACAU	UUGG	GUGUUGUUUAAUGC	UUUUUA	GCAUUAAGCGACAUUUGGGUGUUGUUUAAUGCUUUUUA	14	4	5	40.625	-17.4					5.11765	1.52941	0.298851	2.35548	0.612977
726	TERM45	63912	63947	+	0.91	CCAUCCACUUAAAUU	UUUGAU	AAGUUAGGUGGAUGG	UUAUUU	CCAUCCACUUAAAUUUUUGAUAAGUUAGGUGGAUGGUUAUUU	15	6	5	36.1111	-16.6	1				5.09804	2.23529	0.438462	2.34994	1.16046
727	TERM963	1410679	1410647	-	1	GACUAUUUCUAUC	GAUACAA	GGUAGAAAUAGUC	UUUUUG	GACUAUUUCUAUCGAUACAAGGUAGAAAUAGUCUUUUUG	13	7	5	33.3333	-17.1					5.09804	0	0	2.34994	0
728	TERM1504	2162285	2162265	-	1	CUACUUUCA	UGU	UGGAAGUAG	UUUUUU	CUACUUUCAUGUUGGAAGUAGUUUUUU	9	3	6	38.0952	-8.2		1			5.05882	2.88235	0.569767	2.3388	1.52725
729	TERM1160	1739590	1739551	-	1	UGCCAAGAAGCAAUGGA	AGUAA	UCCAAUGUCUUCUUGGCA	UUUUGA	UGCCAAGAAGCAAUGGAAGUAAUCCAAUGUCUUCUUGGCAUUUUGA	17.5	5	4	42.5	-21.9	1				5.01961	0.882353	0.175781	2.32757	0		1
730	TERM1864	2607064	2607036	-	1	GCCUGCGAUUACA	UAAA	UGAAUCGCAGGC	UUUUGC	GCCUGCGAUUACAUAAAUGAAUCGCAGGCUUUUGC	12.5	4	4	48.2759	-17.7	1				5.01961	0	0	2.32757	0
731	TERM1104	1664377	1664332	-	0.82	UAGCCAUGAAGAAUCUAUUUA	AUCAA	UAGGUAGAGCUUCAUGGUUA	UUUUUU	UAGCCAUGAAGAAUCUAUUUAAUCAAUAGGUAGAGCUUCAUGGUUAUUUUUU	20.5	5	6	32.6087	-18.9					4.96078	0	0	2.31057	0		1
732	TERM1068	1600397	1600368	-	1	UAAAAGUUCAAGC	AUGC	GCUUGAACUUUUA	UUUAAA	UAAAAGUUCAAGCAUGCGCUUGAACUUUUAUUUAAA	13	4	3	33.3333	-16.1	1				4.84314	1.78431	0.368421	2.27594	0.835369
733	TERM1214	1806704	1806736	+	1	GACGCUUUCUAUC	AAAACAA	GAUAGAAAGCGUC	UUUUUA	GACGCUUUCUAUCAAAACAAGAUAGAAAGCGUCUUUUUA	13	7	5	39.3939	-20.4	1				4.76471	0	0	2.25239	0
734	TERM799	1142689	1142720	+	0.76	UCACGCUGUAAUU	AAUGAA	GAUUAUGGCGUGA	UUUAUU	UCACGCUGUAAUUAAUGAAGAUUAUGGCGUGAUUUAUU	13	6	5	37.5	-15.4	1				4.68627	3.96078	0.845188	2.22844	1.98579
735	TERM1794	2520667	2520632	-	1	GGCUACUCAAGGA	GCUCAAAUAA	UCUUUGAGUAGCC	UUUUUA	GGCUACUCAAGGAGCUCAAAUAAUCUUUGAGUAGCCUUUUUA	13	10	5	44.4444	-20.7					4.58824	0	0	2.19794	0
736	TERM603	905516	905541	+	0.88	GAGGCACUAG	UUAAUU	CUAGUACCUC	UUUAUU	GAGGCACUAGUUAAUUCUAGUACCUCUUUAUU	10	6	5	42.3077	-11.7	1				4.58824	0.0980392	0.0213675	2.19794	0		1
737	TERM1819	2548386	2548363	-	1	GCUUUGUACG	AAAU	UGUACAAAGC	UUUUUU	GCUUUGUACGAAAUUGUACAAAGCUUUUUU	10	4	6	37.5	-12.4					4.58824	2.86275	0.623932	2.19794	1.5174
738	TERM124	211081	211045	-	1	GACCUCUGAAGGUAUCA	UCU	UGAUAACUUUAGAGGUC	UUUGUU	GACCUCUGAAGGUAUCAUCUUGAUAACUUUAGAGGUCUUUGUU	17	3	5	40.5405	-20.9	1				4.4902	0.745098	0.165939	2.16678	0		1
739	TERM709	1028364	1028396	+	0.88	GGAAGUUAGGC	AACCAAACAAC	GCUUAACUUCC	UUUUUG	GGAAGUUAGGCAACCAAACAACGCUUAACUUCCUUUUUG	11	11	5	45.4545	-15.3					4.47059	2.94118	0.657895	2.16046	1.55639
740	TERM1444	2079453	2079482	+	0.78	CUGUCAGCUGC	CCUAUUC	GCGUGCUGGCAG	UUUUUU	CUGUCAGCUGCCCUAUUCGCGUGCUGGCAGUUUUUU	11.5	7	6	63.3333	-14.5	1				4.41176	1	0.226667	2.14136	0		1	1
741	TERM1643	2345702	2345666	-	1	GCAGUAAGCUGGUUUC	GAGUA	GAAAUCAACUUACUGC	UUUUUA	GCAGUAAGCUGGUUUCGAGUAGAAAUCAACUUACUGCUUUUUA	16	5	5	43.2432	-20	1				4.37255	2	0.457399	2.12847	1		1
742	TERM1553	2224915	2224963	+	0.78	UACUCCCUUCAACAUAGACAC	UUAACUU	GUGUUAUGUAUGAAAGGAGUA	UUUUUG	UACUCCCUUCAACAUAGACACUUAACUUGUGUUAUGUAUGAAAGGAGUAUUUUUG	21	7	5	34.6939	-19.3	1				4.35294	0.470588	0.108108	2.12199	0		1	1
743	TERM959	1405037	1404995	-	0.9	CCGAUUCUUAUGUGUCAUU	AUUUUA	AAUGAACAUAGGGAUUGG	UUUUUU	CCGAUUCUUAUGUGUCAUUAUUUUAAAUGAACAUAGGGAUUGGUUUUUU	18.5	6	6	32.5581	-18.6					4.35294	0	0	2.12199	0		1	1
744	TERM459	718751	718799	+	0.84	CAACGCCACAUAAGAUGCG	UAACACCAAAU	UAUAUCUUAUGUGGCGUUG	UUAUAU	CAACGCCACAUAAGAUGCGUAACACCAAAUUAUAUCUUAUGUGGCGUUGUUAUAU	19	11	4	40.8163	-24.4					4.33333	0	0	2.11548	0
745	TERM1464	2093185	2093157	-	0.86	GGUCGUGAGC	CCCUCCCAA	GCUCGCGGCC	UUUUUU	GGUCGUGAGCCCCUCCCAAGCUCGCGGCCUUUUUU	10	9	6	75.8621	-17.3	1				4.33333	0	0	2.11548	0
746	TERM36	54057	54083	+	0.86	GGAGCUGGC	GAUUAUAAA	GCUAGCUCC	UUUUUU	GGAGCUGGCGAUUAUAAAGCUAGCUCCUUUUUU	9	9	6	51.8519	-16.8					4.29412	0	0	2.10236	0
747	TERM110	189681	189655	-	1	CUGUGUGACGU	CUCAA	ACGUCAUGCAG	UUUUUU	CUGUGUGACGUCUCAAACGUCAUGCAGUUUUUU	11	5	6	51.8519	-14.2					4.21569	0	0	2.07577	0
748	TERM540	805251	805289	+	0.81	GCGUUAUACAUAGACA	CAAGUA	UGUCUUUUGUAUAACGC	UUUUAA	GCGUUAUACAUAGACACAAGUAUGUCUUUUGUAUAACGCUUUUAA	16.5	6	4	35.8974	-18.9	1				4.17647	0.941176	0.225352	2.06228	0		1
749	TERM1302	1895727	1895695	-	1	GCGUUACUGUCAAUA	AGA	UAUUGAUAGUAGCGC	UUUUUU	GCGUUACUGUCAAUAAGAUAUUGAUAGUAGCGCUUUUUU	15	3	6	39.3939	-19.7					4.13725	0.784314	0.189573	2.04867	0
750	TERM127	224184	224150	-	1	CCACGCCGAAGUCAU	CCAAU	AUGAUUAUGGCGUGG	UUUAAU	CCACGCCGAAGUCAUCCAAUAUGAUUAUGGCGUGGUUUAAU	15	5	4	51.4286	-17.5	1				4.09804	0	0	2.03493	0		1
751	TERM1312	1912048	1912010	-	0.84	GCAGUAAGAGAUUUUC	UUAAUU	GAAAAUAAUCUUACUGC	UUUUUU	GCAGUAAGAGAUUUUCUUAAUUGAAAAUAAUCUUACUGCUUUUUU	16.5	6	6	28.2051	-17.3	1				3.98039	0	0	1.99291	0		1
752	TERM105	173764	173741	-	0.81	GCAAAGCUCA	AAUC	UGAACUUUGC	UUUAAU	GCAAAGCUCAAAUCUGAACUUUGCUUUAAU	10	4	4	41.6667	-8.9	1				3.96078	1.2549	0.316832	1.98579	0.327575		1
753	TERM523	790999	790976	-	0.78	CUCAAAAUGA	UAAG	UCAUUUAGAG	UUUUUA	CUCAAAAUGAUAAGUCAUUUAGAGUUUUUA	10	4	5	29.1667	-6.4		1			3.96078	15.6667	3.95545	1.98579	3.96963		1
754	TERM1856	2596023	2595987	-	1	GCAGUGAAUCAUUUCA	AUAGA	UGGAAUGAUUCACUGC	UUUUUG	GCAGUGAAUCAUUUCAAUAGAUGGAAUGAUUCACUGCUUUUUG	16	5	5	37.8378	-23.6	1				3.86275	0	0	1.94963	0
755	TERM921	1345131	1345095	-	0.95	UCCCCGAGUCACAGUA	UAAUU	UUCUGUGCUUCGGGGA	UUACUU	UCCCCGAGUCACAGUAUAAUUUUCUGUGCUUCGGGGAUUACUU	16	5	4	48.6486	-19.3	1				3.82353	0	0	1.9349	0		1
756	TERM193	330730	330762	+	0.86	CACUUCUGGCUGAG	UAUAU	UUCGGUCGGAAGUG	UAUUUU	CACUUCUGGCUGAGUAUAUUUCGGUCGGAAGUGUAUUUU	14	5	5	48.4848	-19.8					3.64706	0.980392	0.268817	1.86673	-0.0285692
757	TERM1372	2003998	2004031	+	0.79	CCCCCAGCAUAUGCU	UUAUAU	AGCUUGCUGGGGG	UUUCUC	CCCCCAGCAUAUGCUUUAUAUAGCUUGCUGGGGGUUUCUC	14	6	4	52.9412	-21	1				3.54902	0	0	1.82742	0		1
758	TERM1363	1988272	1988233	-	1	UAAACCCUUGAUUGC	UGACUUAGAU	GCAAUCGAGGGUUUA	UUUAUA	UAAACCCUUGAUUGCUGACUUAGAUGCAAUCGAGGGUUUAUUUAUA	15	10	4	40	-22.2					3.5098	0.490196	0.139665	1.81139	0
759	TERM687	1000181	1000143	-	1	CCCGAAGUAUUCAU	AAUUACUUACA	AUGAAUACUUCGGG	UUUAUU	CCCGAAGUAUUCAUAAUUACUUACAAUGAAUACUUCGGGUUUAUU	14	11	5	35.8974	-20	1				3.5098	0	0	1.81139	0
760	TERM295	507691	507720	+	1	CAGUCCAAAAC	AAAUUAAA	GUUUUGGGCUG	UUUUUU	CAGUCCAAAACAAAUUAAAGUUUUGGGCUGUUUUUU	11	8	6	36.6667	-15					3.39216	1	0.294798	1.7622	0
761	TERM1673	2377348	2377326	-	1	UCGGCUAG	CACGUGA	CUAGCCGA	UUUUUU	UCGGCUAGCACGUGACUAGCCGAUUUUUU	8	7	6	60.8696	-12.3					3.37255	0.254902	0.0755814	1.75384	0
762	TERM218	367154	367131	-	0.95	GGAUGGCG	CAACCCAA	CGUCAUCC	UUUUUU	GGAUGGCGCAACCCAACGUCAUCCUUUUUU	8	8	6	62.5	-12	1				3.31373	2.58824	0.781065	1.72845	1.37197
763	TERM86	116184	116203	+	1	CCACCCGU	UCAC	ACGGGUGG	UUUUUA	CCACCCGUUCACACGGGUGGUUUUUA	8	4	5	70	-13.9					3.27451	0	0	1.71128	0
764	TERM1716	2431141	2431107	-	0.9	CGGUAAUGUCUUUU	UUAAUGU	GAUAGACAUUACCG	UUUUUU	CGGUAAUGUCUUUUUUAAUGUGAUAGACAUUACCGUUUUUU	14	7	6	34.2857	-15.3	1				3.21569	6.17647	1.92073	1.68513	2.62678
765	TERM213	361942	361911	-	1	GAGCUAUGCAUUUU	AUUU	AAAAUGCGUAGUUC	UUUUUU	GAGCUAUGCAUUUUAUUUAAAAUGCGUAGUUCUUUUUU	14	4	6	31.25	-17.1	1				3.15686	0	0	1.65849	0
766	TERM1581	2264127	2264168	+	1	CAGCAGUAAGAUAAUUUUC	AAUUA	GAAAAUAUCUUACUGCUG	UUCUCU	CAGCAGUAAGAUAAUUUUCAAUUAGAAAAUAUCUUACUGCUGUUCUCU	18.5	5	4	28.5714	-22	1				3.09804	0.411765	0.132911	1.63136	0		1	1
767	TERM1243	1831270	1831229	-	1	UGGCUAUGAAGAAAUCUAU	GGGG	AUAGAAUUUUUCAUAGCCA	UUUUUU	UGGCUAUGAAGAAAUCUAUGGGGAUAGAAUUUUUCAUAGCCAUUUUUU	19	4	6	35.7143	-21.9			1		3.07843	1.86275	0.605096	1.6222	0.89743		1
768	TERM39	55264	55305	+	1	CGAGUAUGAAAAUAGUUAG	AUU	CUAAUUAUUUUCACUACUCG	UUUUUA	CGAGUAUGAAAAUAGUUAGAUUCUAAUUAUUUUCACUACUCGUUUUUA	19.5	3	5	28.5714	-18.5					2.96078	0	0	1.56598	0
769	TERM366	601341	601376	+	1	CACGAGGUUUUCAUGA	AAGA	UAGUGAAAAUCUCGUG	UUUUUU	CACGAGGUUUUCAUGAAAGAUAGUGAAAAUCUCGUGUUUUUU	16	4	6	38.8889	-18.5					2.88235	0.72549	0.251701	1.52725	0
770	TERM230	384188	384161	-	1	AAGGUCAGAUGA	UACG	UCAUCUGGCCUC	UUUUUU	AAGGUCAGAUGAUACGUCAUCUGGCCUCUUUUUU	12	4	6	50	-16.8					2.86275	3.17647	1.10959	1.5174	1.66742
771	TERM35	50099	50120	+	0.75	GAGUGCUC	AUUCAG	GAGUGCUC	UUUUUU	GAGUGCUCAUUCAGGAGUGCUCUUUUUU	8	6	6	54.5455	-11.1					2.84314	0	0	1.50748	0
772	TERM944	1365661	1365613	-	1	UGACACGCCUCCUAAAUUUGCAA	AGA	UAGCAAUUUAGGAGGCGUGUUUA	UUUUUA	UGACACGCCUCCUAAAUUUGCAAAGAUAGCAAUUUAGGAGGCGUGUUUAUUUUUA	23	3	5	40.8163	-29.2					2.78431	0	0	1.47732	0
773	TERM588	882449	882480	+	1	UCUAGUUAAUGUGUA	ACG	UAACAUUAGCUAGA	UUUUUU	UCUAGUUAAUGUGUAACGUAACAUUAGCUAGAUUUUUU	14.5	3	6	31.25	-14.5					2.78431	0	0	1.47732	0
774	TERM1907	2661823	2661786	-	1	GCAAUCAAUACAUGUGU	AGAA	ACAUAUUUGUUGAUUGC	UUUUUA	GCAAUCAAUACAUGUGUAGAAACAUAUUUGUUGAUUGCUUUUUA	17	4	5	31.5789	-17.5					2.72549	1.29412	0.47482	1.44652	0.371969		1
775	TERM798	1140216	1140245	+	1	UACCGAGGUUUCU	AUUU	GGAAGUCUCGGUA	UUUUUA	UACCGAGGUUUCUAUUUGGAAGUCUCGGUAUUUUUA	13	4	5	43.3333	-16.2					2.66667	0	0	1.41504	0
776	TERM72	106441	106400	-	1	CAGCAGUGAAGAAAACUAU	UGUU	AUAGUUAACUUCACUGCUG	UUUUUA	CAGCAGUGAAGAAAACUAUUGUUAUAGUUAACUUCACUGCUGUUUUUA	19	4	5	35.7143	-22.8	1				2.60784	2.68627	1.03008	1.38286	1.42561		1
777	TERM1951	2725918	2725891	-	1	GGUCUAACGUA	CAUUUA	UACGUUAGGCC	UUUUUU	GGUCUAACGUACAUUUAUACGUUAGGCCUUUUUU	11	6	6	42.8571	-15.6					2.58824	0	0	1.37197	0
778	TERM519	789510	789469	-	1	UAGCUAUGAAGGAAUCUAU	GACG	AUAGAUUUUUUCAUAGCUA	UUUUUU	UAGCUAUGAAGGAAUCUAUGACGAUAGAUUUUUUCAUAGCUAUUUUUU	19	4	6	30.9524	-22.3					2.52941	0.0392157	0.0155039	1.3388	0
779	TERM1509	2163615	2163583	-	0.75	CGACUUACAUGAC	UAGUACU	GUUGUGUAGGUCG	UCUUUU	CGACUUACAUGACUAGUACUGUUGUGUAGGUCGUCUUUU	13	7	5	45.4545	-16.7					2.52941	0	0	1.3388	0
780	TERM1590	2273139	2273113	-	0.81	GGCCUAUCAGU	CGAGU	GCUGGUAGGUC	UUUAUU	GGCCUAUCAGUCGAGUGCUGGUAGGUCUUUAUU	11	5	5	59.2593	-15.9					2.52941	0	0	1.3388	0
781	TERM1940	2705469	2705438	-	1	GAAGUCAAGGUAAC	AUUC	GUUGCCUUGGCUUC	UUUUUA	GAAGUCAAGGUAACAUUCGUUGCCUUGGCUUCUUUUUA	14	4	5	46.875	-21.5					2.39216	0	0	1.25831	0
782	TERM1658	2366533	2366566	+	1	CUUUGACUAAUUUU	UAUUAC	AAAAUUAGUCAAAG	UUUUUU	CUUUGACUAAUUUUUAUUACAAAAUUAGUCAAAGUUUUUU	14	6	6	20.5882	-14					2.29412	0.627451	0.273504	1.19794	0
783	TERM1783	2510703	2510731	+	1	CUCUAGUAUCAGU	UCA	ACCGAUACUAGAG	UUUUUU	CUCUAGUAUCAGUUCAACCGAUACUAGAGUUUUUU	13	3	6	41.3793	-13.5					2.27451	0	0	1.18556	0
784	TERM1969	2767261	2767225	-	0.77	UGCAUCCUUACUAA	ACAUUCAAC	UUAGUAGCGAUGCA	UUUUUU	UGCAUCCUUACUAAACAUUCAACUUAGUAGCGAUGCAUUUUUU	14	9	6	37.8378	-11.3					2.2549	0	0	1.17306	0		1
785	TERM21	33340	33375	+	1	UACUACUGUAUUUCUU	AAAU	AAGAGGUACGGUAGUG	UUUUUU	UACUACUGUAUUUCUUAAAUAAGAGGUACGGUAGUGUUUUUU	16	4	6	33.3333	-17.3	1				2.13725	0	0	1.09576	0
786	TERM878	1298352	1298387	+	1	CCCUGAGGUUUUC	AAAUUAAAGC	GAAAAUCUCAGGG	UUUUAA	CCCUGAGGUUUUCAAAUUAAAGCGAAAAUCUCAGGGUUUUAA	13	10	4	41.6667	-18.9					2.09804	1	0.476636	1.06904	0
787	TERM407	650332	650387	+	1	UAAAGCACCACUAAUCGUAGUUGAU	AGUUA	AUCAAUUACACAUUAGUGGUGUUUUA	UUUUGA	UAAAGCACCACUAAUCGUAGUUGAUAGUUAAUCAAUUACACAUUAGUGGUGUUUUAUUUUGA	25.5	5	4	30.3571	-27.5	1				1.92157	1.2549	0.653061	0.942285	0.327575		1
788	TERM379	613709	613675	-	1	ACACCCUAGACUUUCA	UCA	UGAUUGUCUAGGGUGA	UUUUGU	ACACCCUAGACUUUCAUCAUGAUUGUCUAGGGUGAUUUUGU	16	3	5	42.8571	-20.6					1.92157	0	0	0.942285	0		1
789	TERM733	1046402	1046433	+	0.93	UUGGCUGAUGAGAUA	AAA	UAUCCAUCAGCCAA	AUUUAA	UUGGCUGAUGAGAUAAAAUAUCCAUCAGCCAAAUUUAA	14.5	3	3	37.5	-17.9			1		1.92157	0.490196	0.255102	0.942285	0		1	1
790	TERM125	211045	211081	+	1	GACCUCUAAAGUUAUCA	AGA	UGAUACCUUCAGAGGUC	UUUUUA	GACCUCUAAAGUUAUCAAGAUGAUACCUUCAGAGGUCUUUUUA	17	3	5	40.5405	-16.9	1				1.86275	0	0	0.89743	0		1
791	TERM1601	2287310	2287342	+	1	UCUCGACACUAUA	CCAUUUU	UAUAGUGUCGAGA	UUUUAU	UCUCGACACUAUACCAUUUUUAUAGUGUCGAGAUUUUAU	13	7	5	36.3636	-18.4	1				1.84314	1	0.542553	0.882164	0
792	TERM1206	1798509	1798550	+	1	UUUAGGAGUCUGGAACAAU	AAUC	AAUGUUCUAGGCUCCUAAA	UGUUAU	UUUAGGAGUCUGGAACAAUAAUCAAUGUUCUAGGCUCCUAAAUGUUAU	19	4	4	35.7143	-24.6	1				1.80392	1	0.554348	0.851137	0
793	TERM1440	2075688	2075648	-	1	UAAAAGUUGCCUGCUACAU	AGA	AUGUAGUAGGUAACUUUUA	UUUAUA	UAAAAGUUGCCUGCUACAUAGAAUGUAGUAGGUAACUUUUAUUUAUA	19	3	4	31.7073	-24.3	1				1.80392	0.333333	0.184783	0.851137	0
794	TERM1159	1739551	1739590	+	1	UGCCAAGAAGACAUUGGA	UUACU	UCCAUUGCUUCUUGGCA	UUUUUU	UGCCAAGAAGACAUUGGAUUACUUCCAUUGCUUCUUGGCAUUUUUU	17.5	5	6	42.5	-23.2	1				1.78431	0	0	0.835369	0		1
795	TERM623	938490	938519	+	0.91	CCUUUCUUAGAGA	AGAU	UAUCUAGGAAAGG	UUUUUA	CCUUUCUUAGAGAAGAUUAUCUAGGAAAGGUUUUUA	13	4	5	36.6667	-14.2	1				1.7451	0	0	0.803308	0
796	TERM1714	2425973	2426006	+	1	GCUGAUUUCUAUCAA	AUAA	UUAAUAGAAAUCAGC	UUUUUU	GCUGAUUUCUAUCAAAUAAUUAAUAGAAAUCAGCUUUUUU	15	4	6	26.4706	-14.9	1				1.70588	0.117647	0.0689655	0.770518	0
797	TERM245	412079	412106	+	1	GGGCUAGGACAU	GUAU	GUGUCUUAGUCC	UUUUUA	GGGCUAGGACAUGUAUGUGUCUUAGUCCUUUUUA	12	4	5	50	-17.8					1.64706	1.68627	1.02381	0.719892	0.753839
798	TERM796	1131598	1131647	+	1	GGCAGAAUAUACAACUGUUAACU	AUUUA	AAUUAGCAGUUUAUAUUCUGUC	UUUUUA	GGCAGAAUAUACAACUGUUAACUAUUUAAAUUAGCAGUUUAUAUUCUGUCUUUUUA	22.5	5	5	28	-20.9					1.62745	0	0	0.702614	0		1	1
799	TERM1970	2771443	2771422	-	1	GACUGGUAU	ACAU	GUACCAGUC	UUUUUG	GACUGGUAUACAUGUACCAGUCUUUUUG	9	4	5	45.4545	-13.1					1.62745	0	0	0.702614	0
800	TERM1483	2128752	2128715	-	0.83	GCCGAGAUUGUCGUAAU	UUAAU	ACUUCGCAAUCUCGGC	UUUUCU	GCCGAGAUUGUCGUAAUUUAAUACUUCGCAAUCUCGGCUUUUCU	16.5	5	5	44.7368	-18.8					1.60784	0	0	0.685127	0		1	1
801	TERM1677	2378874	2378907	+	1	GCUGAUUUCUAUCAA	AUAA	UUAAUAGAAAUCAGC	UUUUUU	GCUGAUUUCUAUCAAAUAAUUAAUAGAAAUCAGCUUUUUU	15	4	6	26.4706	-14.9	1				1.60784	0	0	0.685127	0
802	TERM246	412551	412526	-	0.91	GCCACUAUACC	AAUA	GGGAUGGUGGC	UUUGCU	GCCACUAUACCAAUAGGGAUGGUGGCUUUGCU	11	4	4	53.8462	-14.5					1.60784	0	0	0.685127	0		1
803	TERM122	208992	208959	-	1	GCAUAUGCCCCUUCA	CUCU	UGAAGUUGCAUAUGC	UUUCUU	GCAUAUGCCCCUUCACUCUUGAAGUUGCAUAUGCUUUCUU	15	4	5	47.0588	-16.1					1.58824	0	0	0.667425	0		1
804	TERM1957	2737979	2738009	+	0.91	GAAUAAUUGCC	ACUAGUAAC	GGUAAUUAUUC	UUUUUU	GAAUAAUUGCCACUAGUAACGGUAAUUAUUCUUUUUU	11	9	6	32.2581	-11.7					1.58824	0.568627	0.358025	0.667425	0
805	TERM114	199443	199402	-	1	CCUCACUAUUGAAAAGGU	UAUAU	ACUCUUUUCAAUGGUGAGG	AUUGUU	CCUCACUAUUGAAAAGGUUAUAUACUCUUUUCAAUGGUGAGGAUUGUU	18.5	5	4	35.7143	-24.5	1				1.54902	19.098	12.3291	0.631355	4.25535		1	1
806	TERM529	798937	798969	+	1	UAUAGUCUACAAUC	UAUGU	GGUUGUAGGCUGUA	UUUUUU	UAUAGUCUACAAUCUAUGUGGUUGUAGGCUGUAUUUUUU	14	5	6	36.3636	-17.8					1.52941	0	0	0.612977	0
807	TERM328	555068	555090	+	0.75	UCAAAUAACG	CAA	CGUUAUUUGG	UGGAUU	UCAAAUAACGCAACGUUAUUUGGUGGAUU	10	3	3	34.7826	-7.7			1		1.52941	1	0.653846	0.612977	0
808	TERM1879	2620818	2620791	-	1	GGCAGUAGCUU	AAAAUG	AAGCUACUGCC	UUUUUA	GGCAGUAGCUUAAAAUGAAGCUACUGCCUUUUUA	11	6	5	46.4286	-19.3					1.4902	0	0	0.575502	0
809	TERM53	73325	73294	-	1	UGCACGAGCAACA	UCUUU	UGUUGCUCAGUGCA	UUUUUU	UGCACGAGCAACAUCUUUUGUUGCUCAGUGCAUUUUUU	13.5	5	6	46.875	-19.2	1				1.47059	0	0	0.556393	0		1	1
810	TERM1955	2735960	2735920	-	1	CAGCAGUAAGAUAUUU	CAAAUAGAA	AAAUAUCUCACUGCUG	UUUUUC	CAGCAGUAAGAUAUUUCAAAUAGAAAAAUAUCUCACUGCUGUUUUUC	16	9	5	31.7073	-16.5					1.43137	0	0	0.517399	0		1
811	TERM1765	2498392	2498365	-	1	UCCCCUCACUA	GGGCAA	UAGUGAGGGGA	UUUGGU	UCCCCUCACUAGGGCAAUAGUGAGGGGAUUUGGU	11	6	4	57.1429	-20.3	1				1.43137	0.764706	0.534247	0.517399	0
812	TERM1686	2395159	2395114	-	1	UAGAAAGCUCUAAGCAUUGGU	UUAA	ACUAAUGUUUAGAGCUUUUUG	UGGUUU	UAGAAAGCUCUAAGCAUUGGUUUAAACUAAUGUUUAGAGCUUUUUGUGGUUU	21	4	4	30.4348	-26.3					1.35294	1.56863	1.15942	0.436099	0.649503
813	TERM1242	1830287	1830233	-	0.91	GACCAUGCAAACUCAUUUAUAAAC	AUUGUCC	GUUUAUAGAUAGGUAUGCGUGGUC	UAUUUU	GACCAUGCAAACUCAUUUAUAAACAUUGUCCGUUUAUAGAUAGGUAUGCGUGGUCUAUUUU	24	7	5	38.1818	-27	1				1.33333	0	0	0.415037	0		1
814	TERM1598	2283099	2283060	-	1	UAACCUGAAACUUGGAU	GUUAAA	GUCUAUGUUUCAGGUUA	UUUUUU	UAACCUGAAACUUGGAUGUUAAAGUCUAUGUUUCAGGUUAUUUUUU	17	6	6	32.5	-19.6					1.33333	0	0	0.415037	0		1
815	TERM1952	2731818	2731777	-	0.95	CGUGUACUCAAGUUAGU	UACCAAAU	AUUAACUUGUGUACGCG	UUUUUU	CGUGUACUCAAGUUAGUUACCAAAUAUUAACUUGUGUACGCGUUUUUU	17	8	6	38.0952	-19.6					1.33333	0	0	0.415037	0		1
816	TERM739	1055400	1055353	-	0.89	CCCCAUGUUAGGGAUAUC	AAUCUACUUCA	GAUAUCCUUAUACAUGGGG	UUUAAA	CCCCAUGUUAGGGAUAUCAAUCUACUUCAGAUAUCCUUAUACAUGGGGUUUAAA	18.5	11	3	41.6667	-25.6	1				1.31373	0.411765	0.313433	0.393664	0		1	1
817	TERM973	1427909	1427871	-	1	UUCUUGUGACAUGACAUG	UGC	UAUGUUCUGUUACAAGAA	UUUUUG	UUCUUGUGACAUGACAUGUGCUAUGUUCUGUUACAAGAAUUUUUG	18	3	5	35.8974	-16.8					1.31373	0	0	0.393664	0		1
818	TERM1469	2106672	2106706	+	1	UAACUCUAACUGUA	AAAUCGC	UAUAGUUAGAGUUA	UUUUUU	UAACUCUAACUGUAAAAUCGCUAUAGUUAGAGUUAUUUUUU	14	7	6	28.5714	-15.9					1.27451	0	0	0.349942	0
819	TERM1858	2599614	2599641	+	0.75	UCCCUUCACC	CAAAUAAU	GGUGCGGGGA	UUUUUU	UCCCUUCACCCAAAUAAUGGUGCGGGGAUUUUUU	10	8	6	53.5714	-12.4					1.2549	0	0	0.327575	0		1
820	TERM642	957757	957724	-	1	CGGGUUGGCGAGAA	UUCAAU	UUCUCACCAGCUCG	UUUUUU	CGGGUUGGCGAGAAUUCAAUUUCUCACCAGCUCGUUUUUU	14	6	6	52.9412	-19	1				1.23529	0	0	0.304855	0		1
821	TERM1603	2289982	2290009	+	0.82	GGCAAGCGCUGA	AAAA	UUGGCGUUUGUC	UUUUUA	GGCAAGCGCUGAAAAAUUGGCGUUUGUCUUUUUA	12	4	5	50	-15.3	1				1.21569	1.37255	1.12903	0.281771	0.456858
822	TERM1761	2492657	2492698	+	1	UAAAACACGGUCGCCAACAG	UAA	UUGUGACGACCGUGUUUUG	AUUUAU	UAAAACACGGUCGCCAACAGUAAUUGUGACGACCGUGUUUUGAUUUAU	19.5	3	4	45.2381	-20	1				1.11765	0.588235	0.526316	0.160465	0		1
823	TERM1974	2774099	2774066	-	1	GCGCCUAUGUGAUGG	UAAA	UCAUGACAUAGGCGC	UUUUUU	GCGCCUAUGUGAUGGUAAAUCAUGACAUAGGCGCUUUUUU	15	4	6	50	-22.3					1.09804	0.647059	0.589286	0.13493	0		1
824	TERM752	1074084	1074113	+	1	CAGGUUGAGACAA	AAAA	UGGUCUUAACCUG	UUUUCA	CAGGUUGAGACAAAAAAUGGUCUUAACCUGUUUUCA	13	4	4	40	-16	1				1.07843	0	0	0.108934	0
825	TERM636	948697	948722	+	1	UCCUAGGUAUU	CAUG	AGUACCUAGGA	UUUUUA	UCCUAGGUAUUCAUGAGUACCUAGGAUUUUUA	11	4	5	42.3077	-15.7	1				1.07843	1	0.927273	0.108934	0
826	TERM251	427287	427325	+	0.93	CGUCCUACAAGCAAAGU	UCAU	GCUUAUGUUUGUAGGGCG	UUAUUG	CGUCCUACAAGCAAAGUUCAUGCUUAUGUUUGUAGGGCGUUAUUG	17.5	4	4	46.1538	-21.9					1.05882	0.529412	0.5	0.0824622	0		1	1
827	TERM1604	2290188	2290152	-	1	UAAAUCCCUUCACUAUU	AGC	AGUAGUGAGGGGAUUUA	UUAGGU	UAAAUCCCUUCACUAUUAGCAGUAGUGAGGGGAUUUAUUAGGU	17	3	3	37.8378	-22.5	1				1.03922	1.68627	1.62264	0.0554951	0.753839
828	TERM1597	2281669	2281644	-	1	GCAUUUCCCUA	CCAU	UCGGGAAAUGC	UUUUUA	GCAUUUCCCUACCAUUCGGGAAAUGCUUUUUA	11	4	5	50	-14.4	1				1.03922	0.960784	0.924528	0.0554951	0
829	TERM1336	1942918	1942863	-	0.85	GGAUAUGGAUUCCCUGUUAUUUCUC	GUAAA	GAGAUGCAACAAGAGAUUCCGUAUCC	UUUUUU	GGAUAUGGAUUCCCUGUUAUUUCUCGUAAAGAGAUGCAACAAGAGAUUCCGUAUCCUUUUUU	25.5	5	6	41.0714	-23			1		0	0	0	0	0		1		Absent
830	TERM895	1316829	1316887	+	0.83	AAUUUCAAAAAAAGUAAUAUGAGC	AAACCCAAAC	GUUCAUAUUACUUUUUUUGAAAUUG	UAUUCA	AAUUUCAAAAAAAGUAAUAUGAGCAAACCCAAACGUUCAUAUUACUUUUUUUGAAAUUGUAUUCA	24.5	10	3	23.7288	-26.5					0.843137	1.7451	2.06977	0	0.803308				1	AAAUGAUACAAAAGUAAUAUGAGCAAACCCAAACGUUCAUAUUACUUUUUUUGAAAUUGUAUUCA	Several mutations
831	TERM1288	1876264	1876214	-	1	AAAAACCGAGCGGCCGUGGUAUGA	UUU	UUGAACCACGGUCGCUCGGUUUUG	UGUUAU	AAAAACCGAGCGGCCGUGGUAUGAUUUUUGAACCACGGUCGCUCGGUUUUGUGUUAU	24	3	4	50.9804	-34.9	1				1	1	1	0	0
832	TERM1193	1781572	1781524	-	1	UGACCUUAAUAUAACGACACU	UUUU	AGUGACUCAGUUAUAUUAAGGUCA	UUUUUA	UGACCUUAAUAUAACGACACUUUUUAGUGACUCAGUUAUAUUAAGGUCAUUUUUA	22.5	4	5	30.6122	-22.5	1				0	0	0	0	0		1	1
833	TERM1171	1756287	1756332	+	0.91	GGCAUUCUUCCAACACCCAUA	UAA	UUUGGGUCGUUAGAUGAAUGCC	UAAUUU	GGCAUUCUUCCAACACCCAUAUAAUUUGGGUCGUUAGAUGAAUGCCUAAUUU	21.5	3	4	43.4783	-22.1	1				0.54902	0.921569	1.67857	0	0		1
834	TERM1552	2224963	2224915	-	1	UACUCCUUUCAUACAUAACAC	AAGUUAA	GUGUCUAUGUUGAAGGGAGUA	UUUUUU	UACUCCUUUCAUACAUAACACAAGUUAAGUGUCUAUGUUGAAGGGAGUAUUUUUU	21	7	6	34.6939	-22.5	1				0.823529	0	0	0	0		1	1
835	TERM634	946278	946322	+	0.83	GCCAAUCAAUGGGAAAUGUUG	ACUU	CAACACUCCGUUUGAUUGGC	UUUUAU	GCCAAUCAAUGGGAAAUGUUGACUUCAACACUCCGUUUGAUUGGCUUUUAU	20.5	4	5	44.4444	-21.4	1				0	0	0	0	0		1
836	TERM1844	2569923	2569879	-	0.84	UACACCCCAAAAGUUGGAUU	GAAA	GACCUAACUUUAAGGGGUGUA	UUUUUG	UACACCCCAAAAGUUGGAUUGAAAGACCUAACUUUAAGGGGUGUAUUUUUG	20.5	4	5	40	-22.1					0	0	0	0	0		1
837	TERM1475	2122550	2122592	+	0.9	ACAGUCAUAAAUUGAUUUC	UAAUU	GAAAUCAUCUUAUGACUGC	UUUUUA	ACAGUCAUAAAUUGAUUUCUAAUUGAAAUCAUCUUAUGACUGCUUUUUA	19	5	5	27.907	-20	1				0.901961	0	0	0	0		1
838	TERM746	1071211	1071170	-	1	GUACGCCAAACGUUAGAA	AACAA	UGCUAACGUAUUGGCGUGC	UUUUUU	GUACGCCAAACGUUAGAAAACAAUGCUAACGUAUUGGCGUGCUUUUUU	18.5	5	6	45.2381	-22.1	1				0.431373	0	0	0	0		1	1
839	TERM1168	1747309	1747268	-	0.95	CAGCAGUGAGAAAUUUUC	UAAUU	GAAAAUAAUCUUACUGCUG	UUUUUA	CAGCAGUGAGAAAUUUUCUAAUUGAAAAUAAUCUUACUGCUGUUUUUA	18.5	5	5	30.9524	-20.1					0	0	0	0	0		1
840	TERM639	950583	950621	+	1	UACAGCGCUACUCGUAAA	UCA	UAUAAGAGUGGCGCUGUA	UUUUUA	UACAGCGCUACUCGUAAAUCAUAUAAGAGUGGCGCUGUAUUUUUA	18	3	5	43.5897	-22.2	1				1	0	0	0	0
841	TERM1846	2575176	2575135	-	0.83	UAUCUUGGUGCAGUUAAA	UGUAUU	UUUAAAUGCGUUAAGGUA	UUUUUU	UAUCUUGGUGCAGUUAAAUGUAUUUUUAAAUGCGUUAAGGUAUUUUUU	18	6	6	28.5714	-13.4					0.960784	0	0	0	0		1
842	TERM954	1376033	1376071	+	1	AAGGAGCACCGACUGAUG	UGA	UGUCAAUCGGUGCUCCUC	UAUUUA	AAGGAGCACCGACUGAUGUGAUGUCAAUCGGUGCUCCUCUAUUUA	18	3	4	53.8462	-25.2	1				0.764706	0	0	0	0		1
843	TERM1052	1581000	1580961	-	1	GGUAUUCAAGUAGCCACA	UAGA	UGUGUUUAUUUGAAUACC	UUUUUG	GGUAUUCAAGUAGCCACAUAGAUGUGUUUAUUUGAAUACCUUUUUG	18	4	5	35	-19.3	1				0.254902	0	0	0	0		1
844	TERM729	1042187	1042146	-	1	UAAUUGGCGGAUGAGGUA	UCCAGU	UACCUCGUUCGCCAAUUA	UUUUUC	UAAUUGGCGGAUGAGGUAUCCAGUUACCUCGUUCGCCAAUUAUUUUUC	18	6	5	45.2381	-28.1	1				0	0	0	0	0
845	TERM1255	1842356	1842316	-	1	CCAAUCAACGAUUGAUUU	UCACC	AACUCAAUUGUUGAUUGG	UUUUAU	CCAAUCAACGAUUGAUUUUCACCAACUCAAUUGUUGAUUGGUUUUAU	18	5	5	36.5854	-18.5					0	0	0	0	0
846	TERM1357	1979167	1979206	+	0.8	CACACAUCAAUUUGGUUG	UUUC	CAUCCAAAAUAAUGUGUG	UGUUUA	CACACAUCAAUUUGGUUGUUUCCAUCCAAAAUAAUGUGUGUGUUUA	18	4	4	35	-12.7					0	0.921569	0	0	0		1
847	TERM854	1261838	1261799	-	0.93	GCAAUUCGUAACACAUGU	AUUCA	ACUGCGUUAUGAAUUGC	UUUUUC	GCAAUUCGUAACACAUGUAUUCAACUGCGUUAUGAAUUGCUUUUUC	17.5	5	5	37.5	-17.1	1				0.803922	0.862745	1.07317	0	0		1
848	TERM1926	2689491	2689454	-	1	UCAUUUCCACAUCUGGAU	GUU	AAUCAGAUGGGAAAUGA	UUUUUU	UCAUUUCCACAUCUGGAUGUUAAUCAGAUGGGAAAUGAUUUUUU	17.5	3	6	36.8421	-18	1				0.705882	0.980392	1.38889	0	-0.0285692		1	1
849	TERM1647	2351026	2351065	+	1	ACACCUUAAACUAUACA	AUUCGC	UGUAUAGUUUAAGGUGA	UAUUCA	ACACCUUAAACUAUACAAUUCGCUGUAUAGUUUAAGGUGAUAUUCA	17	6	3	32.5	-22.2					1	0.941176	0.941176	0	0
850	TERM1893	2638624	2638584	-	1	CCUCCGCUUUAAAUGUC	UAUCAAU	GACAUUUGAAGCGGAGG	UUUUUU	CCUCCGCUUUAAAUGUCUAUCAAUGACAUUUGAAGCGGAGGUUUUUU	17	7	6	43.9024	-28.5					0.784314	0	0	0	0
851	TERM648	964003	963961	-	0.82	AUAGCGGUGAUUGUUUA	CCAUCAAUU	UUAACAAUCACCGCUAC	UUUUGC	AUAGCGGUGAUUGUUUACCAUCAAUUUUAACAAUCACCGCUACUUUUGC	17	9	4	37.2093	-20.5	1				0.176471	1.58824	9	0	0.667425
852	TERM1078	1619803	1619840	+	0.86	UCGGUCUGAUGGAAAAU	UUUU	ACUUUUCAUCUGUCCGA	UUUUUU	UCGGUCUGAUGGAAAAUUUUUACUUUUCAUCUGUCCGAUUUUUU	17	4	6	36.8421	-12.7					0	0	0	0	0		1
853	TERM1898	2645078	2645042	-	1	GAGAGAUUGCCGUGCAA	ACA	UUGCACAACAAUCUCUC	UACUUA	GAGAGAUUGCCGUGCAAACAUUGCACAACAAUCUCUCUACUUA	17	3	3	45.9459	-19.7					0	0	0	0	0		1
854	TERM760	1076369	1076333	-	0.77	UUAGCCGAUAACUUCA	GAAA	UGAUGUUUUUCGGCUAA	UUUUUA	UUAGCCGAUAACUUCAGAAAUGAUGUUUUUCGGCUAAUUUUUA	16.5	4	5	35.1351	-17.2					0	0	0	0	0		1
855	TERM1466	2100696	2100661	-	0.75	UGUCCUGACAUUUAACU	AAA	GGUUGAUGUUGGGACA	UUUUGU	UGUCCUGACAUUUAACUAAAGGUUGAUGUUGGGACAUUUUGU	16.5	3	5	38.8889	-16.8					0	0	0	0	0		1	1
856	TERM905	1327710	1327675	-	1	CCAAGAUUCUCACAAU	UAGU	AAUGUGAAAAUCUUGG	UUUAUA	CCAAGAUUCUCACAAUUAGUAAUGUGAAAAUCUUGGUUUAUA	16	4	4	33.3333	-15.2	1				0.803922	0	0	0	0		1
857	TERM74	108090	108055	-	0.81	CUCCCUUUUAAAGAAA	AAGG	UUUCUUUAAAAACGAG	UUUUAC	CUCCCUUUUAAAGAAAAAGGUUUCUUUAAAAACGAGUUUUAC	16	4	4	30.5556	-9.8			1		0.72549	0.254902	0.351351	0	0		1
858	TERM78	113727	113761	+	1	CCUCGAGCUGAAAAGA	UCA	UCAUUUCAGUUCGAGG	UUUUUU	CCUCGAGCUGAAAAGAUCAUCAUUUCAGUUCGAGGUUUUUU	16	3	6	45.7143	-20.1					0.72549	0	0	0	0		1
859	TERM527	797620	797655	+	0.81	GUAUAGUCCACAUUCU	AAAC	AGGUGUGGACUAUUAC	UUUUUU	GUAUAGUCCACAUUCUAAACAGGUGUGGACUAUUACUUUUUU	16	4	6	38.8889	-15.6					0.215686	0	0	0	0
860	TERM1953	2732602	2732563	-	0.79	GGGUAUACCUACAUUG	AUAAUUGA	CUUUGUAGGUAUACCC	UCUCUU	GGGUAUACCUACAUUGAUAAUUGACUUUGUAGGUAUACCCUCUCUU	16	8	4	37.5	-21.1					0	0	0	0	0
861	TERM160	271531	271564	+	1	UAAGAUUGAAAGGCA	AGA	UGACCUUCCAAUCUUA	UUUUUA	UAAGAUUGAAAGGCAAGAUGACCUUCCAAUCUUAUUUUUA	15.5	3	5	35.2941	-11.9					0	0.568627	0	0	0		1
862	TERM1448	2079794	2079761	-	1	GCUGAUUUCUAUAAA	UUAU	UUGAUAGAAAUCAGC	UUUUUU	GCUGAUUUCUAUAAAUUAUUUGAUAGAAAUCAGCUUUUUU	15	4	6	26.4706	-15.7	1				0.784314	0	0	0	0
863	TERM1131	1705724	1705691	-	1	GCUGAUUUCUAUCAA	AUAA	UUAAUAGAAAUCAGC	UUUUUU	GCUGAUUUCUAUCAAAUAAUUAAUAGAAAUCAGCUUUUUU	15	4	6	26.4706	-14.9	1				0	2.15686	0	0	1.10893
864	TERM1491	2147811	2147845	+	0.95	GAUCGCUGCCAUUAA	ACGAA	UGAUUGGCAGUGAUC	UUUUUU	GAUCGCUGCCAUUAAACGAAUGAUUGGCAGUGAUCUUUUUU	15	5	6	45.7143	-18.5	1				0	0	0	0	0
865	TERM1316	1921055	1921024	-	1	UCACACUUUCAUUU	UAAA	AGAUGAUAGUGUGA	UUUUUU	UCACACUUUCAUUUUAAAAGAUGAUAGUGUGAUUUUUU	14	4	6	28.125	-13.9					0.215686	0	0	0	0		1
866	TERM237	394847	394877	+	1	GAAGUUAAGCGAUA	ACA	UAUUGCUUAGCUUC	UUUUUU	GAAGUUAAGCGAUAACAUAUUGCUUAGCUUCUUUUUU	14	3	6	35.4839	-16.3					0.117647	0	0	0	0
867	TERM214	364551	364582	+	1	GAAAGUUAGGUAUC	UAAA	GGUGCCUAGCUUUC	UUUGUU	GAAAGUUAGGUAUCUAAAGGUGCCUAGCUUUCUUUGUU	14	4	5	40.625	-19.8					0	0	0	0	0
868	TERM233	389029	389059	+	1	GAAGUUAAGCGACG	UAC	UGUUGCUUAGCUUC	UUUUUU	GAAGUUAAGCGACGUACUGUUGCUUAGCUUCUUUUUU	14	3	6	45.1613	-17.8					0	0	0	0	0
869	TERM235	389997	390030	+	0.91	GAGGUUAAGUGACG	AUCAAA	CGUUGCUUAACUUC	UUUUUA	GAGGUUAAGUGACGAUCAAACGUUGCUUAACUUCUUUUUA	14	6	5	41.1765	-17.9					0	0	0	0	0
870	TERM956	1376069	1376035	-	1	GGAGCACCGAUUGA	CAUCACA	UCAGUCGGUGCUCC	UUUUAU	GGAGCACCGAUUGACAUCACAUCAGUCGGUGCUCCUUUUAU	14	7	5	57.1429	-25.5	1				0	0	0	0	0
871	TERM1250	1837736	1837706	-	0.77	GAAUAUUUAUUUGA	AUU	UCAAAAAAAUAUUC	UCUAAU	GAAUAUUUAUUUGAAUUUCAAAAAAAUAUUCUCUAAU	14	3	3	12.9032	-8.5			1		0	0	0	0	0		1
872	TERM1334	1937540	1937507	-	1	GGAGCAAUUAUAUC	AGUAGA	GAUAUAGUUGUUCC	UUGUUU	GGAGCAAUUAUAUCAGUAGAGAUAUAGUUGUUCCUUGUUU	14	6	5	35.2941	-18.3			1		0	0	0	0	0				Absent
873	TERM1748	2477917	2477884	-	0.78	GGCAAUUUCUAUUA	GCGAUA	UGAUAGAGAUUGUC	UUUUUA	GGCAAUUUCUAUUAGCGAUAUGAUAGAGAUUGUCUUUUUA	14	6	5	35.2941	-16.1					0	0	0	0	0
874	TERM1949	2721121	2721151	+	1	UUCCCGAGCACUAU	AAC	AAGGUGUUCGGGAA	UUUUUU	UUCCCGAGCACUAUAACAAGGUGUUCGGGAAUUUUUU	14	3	6	48.3871	-18.9					0	15.6667	0	0	3.96963
875	TERM1588	2269487	2269455	-	1	GUCGCCUUAUGCAG	AAAAUA	CUGUAUAGGCGAC	UUAUUU	GUCGCCUUAUGCAGAAAAUACUGUAUAGGCGACUUAUUU	13.5	6	5	45.4545	-19					0	1.37255	0	0	0.456858		1	1
876	TERM1731	2451998	2452026	+	1	GCCCCUAACAACC	AAA	GGUUGUAAGGGGC	UUUAAA	GCCCCUAACAACCAAAGGUUGUAAGGGGCUUUAAA	13	3	3	55.1724	-19.9	1				0.490196	2.4902	5.08	0	1.31626		1
877	TERM236	393718	393747	+	1	GGAGUUAGGCAAC	AUAA	GUUGCUUAGCUUC	UUUUUU	GGAGUUAGGCAACAUAAGUUGCUUAGCUUCUUUUUU	13	4	6	43.3333	-17.7					0	0	0	0	0
878	TERM591	885283	885253	-	0.93	CCAAGAAUGCGAU	UAAUC	AUCACAUUCUUGG	UUCAAU	CCAAGAAUGCGAUUAAUCAUCACAUUCUUGGUUCAAU	13	5	3	38.7097	-13.9	1				0	0	0	0	0		1
879	TERM1258	1849081	1849110	+	1	UUAGACGACAUGU	UCGC	GCAUGUCGUCUUA	UUUUUA	UUAGACGACAUGUUCGCGCAUGUCGUCUUAUUUUUA	13	4	5	46.6667	-16	1				0	0	0	0	0
880	TERM1449	2083156	2083185	+	1	AAAAAAACUACCU	AAAC	AGGUAGUUUUUUA	UUUAUU	AAAAAAACUACCUAAACAGGUAGUUUUUUAUUUAUU	13	4	5	23.3333	-12.9	1				0	0	0	0	0
881	TERM849	1252278	1252250	-	0.75	CAAGGUACUACAG	AUUA	UUGAGUAUCUUG	UUUUAU	CAAGGUACUACAGAUUAUUGAGUAUCUUGUUUUAU	12.5	4	5	34.4828	-9.7	1				0.313725	0.823529	2.625	0	0		1	1
882	TERM1240	1828789	1828820	+	0.79	UUGUGCUAUUGU	UAAUCGAC	ACAAUGGCACAA	UUAUUA	UUGUGCUAUUGUUAAUCGACACAAUGGCACAAUUAUUA	12	8	4	37.5	-14.7			1		1	1	1	0	0
883	TERM1216	1811143	1811117	-	1	CCCUCAUAGGCA	UUG	UGCUUAUGGGGG	UUUUUC	CCCUCAUAGGCAUUGUGCUUAUGGGGGUUUUUC	12	3	5	55.5556	-17.6	1				0.901961	0	0	0	0
884	TERM1842	2568206	2568179	-	1	UGCAACUUUGUA	UUCG	UACAAGGUUGUA	UUUUUU	UGCAACUUUGUAUUCGUACAAGGUUGUAUUUUUU	12	4	6	35.7143	-13	1				0.745098	0	0	0	0
885	TERM95	147024	147050	+	0.93	CUACUGCUGUU	GUAAA	GAUGGCAGUAG	UUUUUU	CUACUGCUGUUGUAAAGAUGGCAGUAGUUUUUU	11	5	6	44.4444	-13.4					0.72549	0	0	0	0
886	TERM1076	1612458	1612432	-	0.81	GAGUGGUGCAU	GACAA	AUGUACUGCUC	UUUUUG	GAGUGGUGCAUGACAAAUGUACUGCUCUUUUUG	11	5	5	48.1481	-14.8					0.54902	0.647059	1.17857	0	0
887	TERM1766	2498365	2498392	+	1	UCCCCUCACUA	UUGCCC	UAGUGAGGGGA	UUUAUU	UCCCCUCACUAUUGCCCUAGUGAGGGGAUUUAUU	11	6	5	57.1429	-19.5	1				0.313725	0.666667	2.125	0	0
888	TERM1946	2714735	2714711	-	1	CCGAUAAGAUA	AAA	UGUCUUGUCGG	UUUUUA	CCGAUAAGAUAAAAUGUCUUGUCGGUUUUUA	11	3	5	40	-12.8					0.294118	0	0	0	0
889	TERM1332	1936208	1936182	-	0.93	GACGCCUUUUG	CAAAU	CAAAAAGCGUC	UUAUUU	GACGCCUUUUGCAAAUCAAAAAGCGUCUUAUUU	11	5	5	44.4444	-10.2			1		0	0	0	0	0		1		Absent
890	TERM734	1050437	1050464	+	0.83	CGACCAUACAU	GAUACCG	AUGAUGGUCG	UUUUUU	CGACCAUACAUGAUACCGAUGAUGGUCGUUUUUU	10.5	7	6	50	-10.7					0	0	0	0	0		1	1
891	TERM1760	2490181	2490209	+	0.83	UCCUGGGACA	CUUCAUACU	UGUCUCAGGA	UUUUUU	UCCUGGGACACUUCAUACUUGUCUCAGGAUUUUUU	10	9	6	48.2759	-14.1					0.921569	0	0	0	0
892	TERM530	799824	799848	+	0.76	GUCUGCAACG	AUUCA	UGUUGUAGGC	UUUUUA	GUCUGCAACGAUUCAUGUUGUAGGCUUUUUA	10	5	5	48	-11.6					0.470588	0	0	0	0
893	TERM1868	2609090	2609066	-	0.91	GCAAAGGCAC	AUGGC	GCGCCUUUGC	UUUUAA	GCAAAGGCACAUGGCGCGCCUUUGCUUUUAA	10	5	4	64	-12.4	1				0.196078	0.588235	3	0	0
894	TERM1707	2420249	2420220	-	0.9	UGCCGAGAUU	AUUAUGUGGA	AAUCUCGGCA	UUUUUA	UGCCGAGAUUAUUAUGUGGAAAUCUCGGCAUUUUUA	10	10	5	43.3333	-14.2	1				0.0980392	0.745098	7.6	0	0
895	TERM1338	1945990	1945965	-	0.86	UAGCUAGCAC	UUAAUU	GUGUUGGCUA	UUUUUU	UAGCUAGCACUUAAUUGUGUUGGCUAUUUUUU	10	6	6	38.4615	-14					0	0	0	0	0				Absent
896	TERM1339	1950558	1950535	-	1	GGGUUGGCUG	AUUA	UAGCCAAUCC	UUUUUU	GGGUUGGCUGAUUAUAGCCAAUCCUUUUUU	10	4	6	50	-14.4					0	0	0	0	0				Absent
897	TERM1397	2029278	2029255	-	1	GGCAUCUCAC	AAUC	GUGGGGUGCC	UUUUAC	GGCAUCUCACAAUCGUGGGGUGCCUUUUAC	10	4	4	62.5	-16.7	1				0	0	0	0	0
898	TERM1869	2611802	2611824	+	0.9	GGAGCGGUA	UACAU	UGCCGCUUC	UUUUUA	GGAGCGGUAUACAUUGCCGCUUCUUUUUA	9	5	5	56.5217	-14.2	1				0.490196	0.588235	1.2	0	0
899	TERM1092	1646683	1646663	-	1	UCUUAACAU	GAG	AUGUUAGGA	UUUUUU	UCUUAACAUGAGAUGUUAGGAUUUUUU	9	3	6	33.3333	-6.6					0.431373	1.88235	4.36364	0	0.912537
900	TERM598	899728	899749	+	1	GGCUGGAGA	CAUA	UCUCCAGUC	UUUUUG	GGCUGGAGACAUAUCUCCAGUCUUUUUG	9	4	5	54.5455	-14.1					0.27451	0	0	0	0
901	TERM239	402222	402243	+	1	GGCACUGUG	AAAG	CGCAGUGUC	UUUUUU	GGCACUGUGAAAGCGCAGUGUCUUUUUU	9	4	6	59.0909	-13.3					0	0	0	0	0
902	TERM1270	1861584	1861605	+	0.82	UAUUUAUAU	UAUA	AUAUAAAUA	UUUUAU	UAUUUAUAUUAUAAUAUAAAUAUUUUAU	9	4	5	0	-3.8					0	0	0	0	0
903	TERM1991	2812713	2812735	+	1	CAAGUAGCG	UUUAU	CGCUGCUUG	UUUUUU	CAAGUAGCGUUUAUCGCUGCUUGUUUUUU	9	5	6	47.8261	-13	1				0	0	0	0	0
904	TERM1228	1820747	1820766	+	1	CCACCCGU	GUGA	ACGGGUGG	UUUGUU	CCACCCGUGUGAACGGGUGGUUUGUU	8	4	5	70	-15.2	1				0.823529	2.80392	3.40476	0	1.48745
905	TERM1303	1897228	1897249	+	0.82	GUGGGAAG	GUAAAA	CUUCCUGC	UUUUUU	GUGGGAAGGUAAAACUUCCUGCUUUUUU	8	6	6	50	-11.3					0.666667	0	0	0	0
906	TERM958	1390007	1390026	+	0.89	CAACUUGA	UGCU	UCAAGUUG	UCUUUU	CAACUUGAUGCUUCAAGUUGUCUUUU	8	4	5	40	-8.8					0.607843	0.745098	1.22581	0	0
907	TERM229	383280	383261	-	0.88	CCACCCGU	GCAA	ACAGGUGG	UUUUAU	CCACCCGUGCAAACAGGUGGUUUUAU	8	4	5	65	-9.1	1				0.137255	0	0	0	0		1
908	TERM601	901647	901666	+	0.91	CCUCGACG	AUUU	UGUCGAGG	UUUACU	CCUCGACGAUUUUGUCGAGGUUUACU	8	4	4	55	-11.5					0	0	0	0	0
909	TERM1348	1965805	1965823	+	0.77	UUUAGUAC	CUA	GUACUAAA	UUUCGG	UUUAGUACCUAGUACUAAAUUUCGG	8	3	3	26.3158	-5.3					0	0.45098	0	0	0				Absent
910	TERM1354	1978336	1978355	+	0.78	GUUGGGG	CCCACA	CCCCAAC	UUGCAU	GUUGGGGCCCACACCCCAACUUGCAU	7	6	3	70	-12			1		75.8824	157.294	2.07287	6.24569	7.29732
911	TERM1785	2512578	2512594	+	0.81	UAUUGUG	AAU	CACAAUA	UUAUUU	UAUUGUGAAUCACAAUAUUAUUU	7	3	5	23.5294	-4.1			1		26.4314	48.7647	1.84496	4.72418	5.60777
912	TERM1664	2368972	2368953	-	0.77	GAUUUGA	AACCAC	UCAAAUC	UUUUGU	GAUUUGAAACCACUCAAAUCUUUUGU	7	6	5	35	-6.1			1		78.2745	102	1.30311	6.29047	6.67243
913	TERM1942	2709384	2709368	-	0.79	GGUAUGA	CAA	UCAUACC	UUGCUU	GGUAUGACAAUCAUACCUUGCUU	7	3	4	41.1765	-7.7			1		20.902	25.2353	1.20732	4.38557	4.65737
914	TERM360	579791	579807	+	0.8	GCAGCUG	UCG	CGGUUGC	UUUUGU	GCAGCUGUCGCGGUUGCUUUUGU	7	3	5	70.5882	-7.6			1		57.6471	59.2157	1.02721	5.84918	5.88791
915	TERM353	573606	573624	+	0.76	UGCUGUU	ACACA	AACAGCA	UUUGGU	UGCUGUUACACAAACAGCAUUUGGU	7	5	4	42.1053	-7.8			1		2724.41	2760.29	1.01317	11.4117	11.4306
916	TERM1891	2635637	2635654	+	0.79	UUCAACG	GCAU	CGUUGAA	UUCUUA	UUCAACGGCAUCGUUGAAUUCUUA	7	4	4	44.4444	-6.6			1		102.608	101.902	0.993121	6.681	6.67104
917	TERM403	642151	642170	+	0.78	GCCUCUA	CAAUUA	UAGAGGC	UAUUUU	GCCUCUACAAUUAUAGAGGCUAUUUU	7	6	5	45	-10.5			1		53.4314	50.8235	0.951193	5.73962	5.66742
918	TERM1705	2417805	2417789	-	0.77	UGAUAUC	CCA	GGUAUCA	UUUUUA	UGAUAUCCCAGGUAUCAUUUUUA	7	3	5	41.1765	-4.5			1		78.1176	73.9608	0.946787	6.28758	6.20869
919	TERM94	144322	144339	+	0.77	UCUUGUU	UGAC	AACAGGA	UUUUGU	UCUUGUUUGACAACAGGAUUUUGU	7	4	5	38.8889	-4.9			1		17.8824	15.7647	0.881579	4.16046	3.97863
920	TERM168	279562	279579	+	0.91	GCGAGUC	ACUC	GACUCGC	UUGAAU	GCGAGUCACUCGACUCGCUUGAAU	7	4	3	66.6667	-12			1		18.1569	10.2549	0.564795	4.18244	3.35824
921	TERM350	572553	572571	+	0.79	UACGCCA	AUUGG	UGGCGUA	UUGUUC	UACGCCAAUUGGUGGCGUAUUGUUC	7	5	4	52.6316	-9.5			1		46.3529	22.098	0.476734	5.53459	4.46585
922	TERM462	721125	721108	-	0.87	GUUGGGG	CCCA	CCCCAAC	UUGCAU	GUUGGGGCCCACCCCAACUUGCAU	7	4	3	72.2222	-11.8	1				46.1176	21.3725	0.463435	5.52725	4.41769
923	TERM786	1111978	1111994	+	0.76	GAAAAAU	GAC	AUUUUUC	UUUAUU	GAAAAAUGACAUUUUUCUUUAUU	7	3	5	23.5294	-2.1			1		27.9412	10.7647	0.385263	4.80432	3.42824
924	TERM1149	1719032	1719014	-	0.83	GUUGGGG	CCCCA	CCCCAAC	UUGCAU	GUUGGGGCCCCACCCCAACUUGCAU	7	5	3	73.6842	-11.8					166.02	44.8039	0.269871	7.37521	5.48555
925	TERM1058	1590368	1590351	-	1	CGCUGAU	GUAA	GUCAGCG	UUUUUU	CGCUGAUGUAAGUCAGCGUUUUUU	7	4	6	55.5556	-9.6			1		87.0392	10.9804	0.126155	6.44359	3.45686
926	TERM1028	1529667	1529646	-	0.85	GGAUAGU	UGAAAGAU	ACUAUCC	UUUUUU	GGAUAGUUGAAAGAUACUAUCCUUUUUU	7	8	6	36.3636	-8.8					380.392	10.8039	0.0284021	8.57134	3.43348
927	TERM795	1127759	1127776	+	1	CGCACCU	AUGU	AGGUGUG	UUUUUU	CGCACCUAUGUAGGUGUGUUUUUU	7	4	6	55.5556	-9.1					59.0196	0.862745	0.0146179	5.88312	0
928	TERM1745	2473328	2473309	-	0.81	CCAUUCA	UGAAUU	UGAAUGG	UUUUUU	CCAUUCAUGAAUUUGAAUGGUUUUUU	7	6	6	35	-8.2					176.176	2.21569	0.0125765	7.46088	1.14775
929	TERM217	366978	366997	+	0.82	GAUGGCA	UUCAGU	UGUCAUC	UUUUUU	GAUGGCAUUCAGUUGUCAUCUUUUUU	7	6	6	45	-8.6	1				699.196	8.39216	0.0120026	9.44955	3.06904
930	TERM965	1418665	1418644	-	0.86	GCUCUCC	UAGAUGAU	GGAGAGC	UUUUUU	GCUCUCCUAGAUGAUGGAGAGCUUUUUU	7	8	6	54.5455	-13.3				1	15767.6	34.0784	0.00216129	13.9447	5.09079
931	TERM605	908348	908365	+	1	GAGACUC	UUUG	GAGUCUC	UUUUUU	GAGACUCUUUGGAGUCUCUUUUUU	7	4	6	50	-11					764.196	1.03922	0.00135988	9.5778	0.0554951
932	TERM533	801294	801313	+	0.93	CAGUCCU	UACUAU	AGGGCUG	UUUUUU	CAGUCCUUACUAUAGGGCUGUUUUUU	7	6	6	50	-9.6					4859.57	3.15686	0.000649618	12.2466	1.65849
933	TERM1041	1567122	1567103	-	1	CGGUCUC	UUAAAU	GAGACCG	UUAUUU	CGGUCUCUUAAAUGAGACCGUUAUUU	7	6	5	50	-12					751.51	0.372549	0.000495734	9.55365	0
934	TERM1156	1735195	1735212	+	1	CACCCAC	AAUU	GUGGGUG	UUUUUU	CACCCACAAUUGUGGGUGUUUUUU	7	4	6	55.5556	-12	1				556.235	0.0196078	3.5251e-05	9.11955	0
935	TERM1557	2232816	2232799	-	1	CCGAUGC	GUAU	GCAUCGG	UUUUUU	CCGAUGCGUAUGCAUCGGUUUUUU	7	4	6	61.1111	-10.8					60.7451	0	0	5.9247	0
936	TERM1329	1926617	1926601	-	0.75	CGUCACU	AUA	AGUGAUG	UUUAUU	CGUCACUAUAAGUGAUGUUUAUU	7	3	5	41.1765	-6.2			1		13.7647	11.3725	0.826211	3.7829	3.50748				1	UGUCACUAUAAGUGAUGUUUAUU	C1U
937	TERM1327	1926558	1926542	-	1	CGACUAA	UUU	UUAGUCG	UUUUUU	CGACUAAUUUUUAGUCGUUUUUU	7	3	6	35.2941	-5.7					12.2157	3.37255	0.276083	3.61066	1.75384
938	TERM23	36532	36512	-	0.78	GGAGGAA	UUUAAGU	UUCCUCC	UUUGUU	GGAGGAAUUUAAGUUUCCUCCUUUGUU	7	7	5	42.8571	-10.8	1				10.7451	0.117647	0.0109489	3.42561	0
939	TERM526	795810	795827	+	1	GCCACCU	UAAA	AGGUGGC	UUUUUU	GCCACCUUAAAAGGUGGCUUUUUU	7	4	6	55.5556	-12.3					5.60784	0	0	2.48745	0
940	TERM750	1072837	1072859	+	0.85	GACACCA	ACAUUCAAA	UGGUGUC	UUUUUU	GACACCAACAUUCAAAUGGUGUCUUUUUU	7	9	6	43.4783	-9.4					5.31373	0	0	2.40972	0
941	TERM1826	2552623	2552605	-	0.82	GAAGGCC	ACUAG	GGUCUUC	UUUAUU	GAAGGCCACUAGGGUCUUCUUUAUU	7	5	5	57.8947	-9.7					1.98039	0.607843	0.306931	0.985786	0
942	TERM1157	1735212	1735195	-	1	CACCCAC	AAUU	GUGGGUG	UUUGUA	CACCCACAAUUGUGGGUGUUUGUA	7	4	4	55.5556	-12	1				1.2549	2.86275	2.28125	0.327575	1.5174
943	TERM470	730723	730739	+	0.78	CAUGAGU	UUU	ACUCAUG	UAUUCC	CAUGAGUUUUACUCAUGUAUUCC	7	3	3	35.2941	-6.7					1	0	0	0	0
944	TERM606	908365	908348	-	0.76	GAGACUC	CAAA	GAGUCUC	CUUUCA	GAGACUCCAAAGAGUCUCCUUUCA	7	4	3	50	-9.8	1				0.588235	3.03922	5.16667	0	1.6037
945	TERM329	555166	555184	+	1	CCAGGUC	CUUGU	GGCCUGG	UUUUUU	CCAGGUCCUUGUGGCCUGGUUUUUU	7	5	6	68.4211	-10.7					0.529412	0	0	0	0		1	1
946	TERM903	1327508	1327492	-	0.77	GGUGAUA	CAC	UACCACC	UUUUUU	GGUGAUACACUACCACCUUUUUU	7	3	6	52.9412	-3.9					0.0980392	2.70588	27.6	0	1.4361
947	TERM326	550753	550771	+	0.95	CCAGGUC	CAUGU	GGCCUGG	UUUUUU	CCAGGUCCAUGUGGCCUGGUUUUUU	7	5	6	68.4211	-10.6					0	0	0	0	0
948	TERM1239	1828401	1828417	+	1	GGGUAGC	UCG	GCUACCC	UUCUUU	GGGUAGCUCGGCUACCCUUCUUU	7	3	5	70.5882	-11.1					0	0	0	0	0
949	TERM1265	1857713	1857732	+	0.76	UAGAGCC	CUUUCA	GGCUCUA	UUUGCU	UAGAGCCCUUUCAGGCUCUAUUUGCU	7	6	4	50	-10.3					0	1.11765	0	0	0.160465
950	TERM1269	1858593	1858612	+	0.76	UAGAGCC	CUUUCA	GGCUCUA	UUUGCU	UAGAGCCCUUUCAGGCUCUAUUUGCU	7	6	4	50	-10.3					0	0.764706	0	0	0
951	TERM1342	1960399	1960382	-	0.75	UACUUAC	AGAG	GUAAGUA	UUUUGC	UACUUACAGAGGUAAGUAUUUUGC	7	4	4	33.3333	-5.9			1		0	0	0	0	0				Absent
952	TERM682	997982	997996	+	0.77	UUUGCA	AUU	UGCAAA	UUUUAC	UUUGCAAUUUGCAAAUUUUAC	6	3	4	26.6667	-3.6				1	54.5882	204.353	3.74353	5.77052	7.67492
953	TERM1650	2352768	2352782	+	0.79	CAGCUG	GAG	CAGCUG	UUCGAU	CAGCUGGAGCAGCUGUUCGAU	6	3	3	66.6667	-6.7			1		25.8431	23.451	0.907436	4.69171	4.55158
954	TERM151	255794	255780	-	0.8	CAAGUA	AGG	UACUUG	UUUUUA	CAAGUAAGGUACUUGUUUUUA	6	3	5	40	-3			1		290.235	261.549	0.901162	8.18108	8.03094
955	TERM123	210805	210820	+	0.76	UCUUUG	UCAU	CGAAGA	UUUUUC	UCUUUGUCAUCGAAGAUUUUUC	6	4	5	37.5	-4.1			1		41.7451	19.6471	0.470643	5.38353	4.29624
956	TERM594	890623	890604	-	0.75	GCUGCC	CAGAUAAA	GGCGGC	UUUUAU	GCUGCCCAGAUAAAGGCGGCUUUUAU	6	8	5	65	-10.2	1				298.588	29.2745	0.0980431	8.22201	4.87157
957	TERM555	823236	823251	+	1	GCCACA	UUAC	UGUGGC	UUUUUU	GCCACAUUACUGUGGCUUUUUU	6	4	6	56.25	-9					66.9608	0	0	6.06524	0
958	TERM735	1050713	1050727	+	0.82	UAUUAA	UGA	UUAAUA	UUUUUA	UAUUAAUGAUUAAUAUUUUUA	6	3	5	6.66667	0.6		1			3.88235	7.96078	2.05051	1.95693	2.99291
959	TERM700	1021483	1021498	+	0.8	UUUAGG	CCAA	CCUAAA	UUUAUU	UUUAGGCCAACCUAAAUUUAUU	6	4	5	37.5	-4.1					0.823529	0	0	0	0				1	UUUAGGUCAACCUAAAUUUAUU	C7U
960	TERM1349	1965828	1965844	+	0.82	GGGUAG	CCCGC	CUACCC	UUAUUA	GGGUAGCCCGCCUACCCUUAUUA	6	5	4	76.4706	-8.5					0	0.862745	0	0	0
961	TERM1361	1987840	1987828	-	0.9	GCUUG	UAA	CAAGC	UUUUUU	GCUUGUAACAAGCUUUUUU	5	3	6	46.1538	-4		1			57.8824	58.8431	1.0166	5.85505	5.8788
962	TERM716	1034285	1034298	+	0.9	CAGCG	AUUG	CGCUG	UUUUUA	CAGCGAUUGCGCUGUUUUUA	5	4	5	64.2857	-6.3			1		1030.02	945.922	0.918353	10.0085	9.88558
963	TERM607	910704	910717	+	0.77	UAGUG	ACUA	CACUA	UUUUUG	UAGUGACUACACUAUUUUUG	5	4	5	35.7143	-3.3			1		76.6667	59.9804	0.782353	6.26053	5.90642
964	TERM1569	2249866	2249854	-	0.83	GGGGA	AAC	UCCGC	UUUUUU	GGGGAAACUCCGCUUUUUU	5	3	6	69.2308	-4.3					75.902	0.666667	0.00878326	6.24607	0
965	TERM198	341658	341672	+	0.95	CAGGC	CGAGU	GCCUG	UUUUUU	CAGGCCGAGUGCCUGUUUUUU	5	5	6	73.3333	-6.7	1				2.45098	0.588235	0.24	1.29336	0
